# Supplementary material for: The Resource Identification Initiative: A cultural shift in publishing
Source: F1000Res. 2015 Nov 19;4:134. Originally published 2015 May 29. [Version 2] doi: 10.12688/f1000research.6555.2 (PMC4648211; doi:10.12688/f1000research.6555.2)
Supplement: Supplementary file 1 [file f1000research-4-7476-s0000.tgz]

Archive with 1 entries (1 files):
- 38bc3ccf-1bb2-4e3e-a816-bdaebd7f9045.xlsx
