# Supplementary material for: The Resource Identification Initiative: A cultural shift in publishing
Source: F1000Res. 2015 Nov 19;4:134. Originally published 2015 May 29. [Version 2] doi: 10.12688/f1000research.6555.2 (PMC4648211; doi:10.12688/f1000research.6555.2)
Supplement: Supplementary file 1 [file f1000research-4-7476-s0000.tgz › 38bc3ccf-1bb2-4e3e-a816-bdaebd7f9045.xlsx]

## Sheet: RRIDJournalCount
	The goal of this doc is to keep track of publications that have reported RRIDs and cross check the RRID, to ensure the authors are using the correct ID.
Count	Paper Link	Source	Journal	Snippet around RRID	Journal	Count
To make it easy to identify the number of articles, add 1 for each unique article	Paste the title or URL for the paper here	Note the source where the paper was found, ie PubMed, PubMed Central, or other		Snippet around RRID as reported by google scholar alert	in order of appearance	Current Total
1	24659141	google scholar	JCN	Millipore (Calbiochem), OP80-100UG, AB_10683347, mouse, monoclonal	Total Papers	440
1	24665018	PubMed	JCN	Key words: Extrastriate Visual development Feedback projections Neuroanatomy V1 RRID:AB_10013220 RRID:nif-0000-10294 RRID:nlx_153890 ... Biological Laboratories, Campbell CA, Cat# 703, RRID:AB_10013220), 2% NRS, 2.5%	JCN	173
1	24668342	Google scholar	JCN	Connectome Project at USC (iConnectome; http://www.mouseconnectome.org/iConnectome, RRID:nlx_143548	Journal of Neuroscience	89
1	24668417	Google scholar	JCN	Ptgs1−/−; Jackson Laboratories, Bar Harbor, ME; RRID:IMSR_JAX:006182	PeerJ	2
1	24668424	google scholar	JCN	MATLAB (RRID:nlx_153890; MathWorks, Natick, MA)	Neurotoxicity Research	1
1	24671998	google scholar	Journal of Neuroscience	Wistar dams were obtained at E15 (Charles River Laboratories; RRID:RGD:737929	Neuroinformatics	25
1	24687876	google scholar	JCN	129S4/SvJaeSor-Gt(ROSA)26Sortm1(FLP1)Dym/J, RRID:IMSR_JAX:003946	Hippocampus	1
1	PMC3961105	PMC	PeerJ	SCALA (Collaborative Computer Project No. 4, 1994) (RRID:nif-0000-30238	F1000 Research	19
1	24715479	google scholar	JCN	ouse anti-hair cell HCS-1 (1:1,000, RRID:AB_10804296, gift of J. Corwin	Brain and Behavior	10
1	24715505	google scholar	JCN	Millipore, Billerica MA; Cat. No. AB1542, RRID:AB_90755	Frontiers in Neuroinformatics	2
1	24715528	google scholar	JCN	Abcam (ab19857, RRID:AB_445175, rabbit polyclonal)	European Journal of Neuroscience	4
1	24715542	PubMed	JCN	Synapse Web Reconstruct, RRID:nif-0000-23420	Molecular Pain	1
1	24715575	google scholar	JCN	Synaptic Systems, rabbit polyclonal, 188002, RRID:AB_1106771	BMC Neuroscience	10
1	24737624	google scholar	JCN	Molecular Probes, Eugene, OR, cat. no. A21311, RRID:AB_10058149	Brain Structure and Function	3
1	24737644	google scholar	JCN	opsin antibody AB5405 (1:1,000 dilution; Chemicon/Millipore, Temecula, CA; RRID:AB_177456	Neurobiology of Disease	7
1	24740429	google scholar	Neurotoxicity Research	(TH) antibody (Vector Labora- tories Cat# VP-T489 RRID:AB_10013701	Frontiers in Aging Neuroscience	1
1	24752570	google scholar	JCN	Sprague-Dawley [SD] outbred, RRID:RGD_737903	J Tissue Eng Regen Med	1
1	24752643	google scholar	JCN	Neurolucida and Stereo Investigator neuroanatomical data collection software (Microbrightfield, Colchester, VT, USA, RRID:nif-0000-10294, RRID:nif-0000-00124)	Cerebral Cortex	3
1	24752666	google scholar	JCN	Frozen embryos (RRID:IMSR_MMRRC:010439, Stock #: 010439-UCD	Brain Research	2
1	24752702	google scholar	JCN	Diegelmann et al., 2002; RRID:BDSC_6901	Journal of Neurophysiology	2
1	24760871	google scholar	Journal of Neuroscience	floxed Hdac1 and floxed Hdac2 alleles (RRID:MGI:4440556 and RRID:MGI:4440559, respectively	Physiological Reports	1
1	24771457	google scholar	Journal of Neuroscience	COP-080058; RRID:AB_2315629	PLoS One	9
1	24782245	google scholar	JCN	Diantonio Cat# NA, RRID:AB_2307294	Epilepsia	1
1	24789776	google scholar	Neuroinformatics	FreeSurfer (RRID:nif-0000-00304) software is publicly and freely available from the FreeSurferWiki resource (http://​surfer.​nmr.​mgh.​harvard.​edu/​fswiki/​FreeSurferWiki),	Neurobiology of Aging	1
1	24790185	google scholar	Journal of Neuroscience	TNFα−/− mice were obtained from The Jackson Laboratory (RRID:IMSR_JAX:005540	frontiers in Cellular Neuroscience	1
1	24796287	google scholar	Hippocampus	Analysis of Functional NeuroImages (AFNI – RRID:nif-0000-00259)	Neuropharmacology	1
1	24796971	PubMed	JCN	GAD67; antiserum MAB5406, Millipore, Billerica, MA, RRID:AB_2278725	Glia	1
1	24825607	PubMed	JCN	Millipore, MAB 3418, clone AP20,RRID: AB_94856	Neuroscience	2
1	24825750	PubMed	JCN	CBA/CAJ mice (RRID: JAX:000654	BMC Neurology	3
1	24825798	PubMed	JCN	mouse monoclonal anti-zebrin II (1:200 dilution; kindly provided by Richard Hawkes, University of Calgary; Brochu et al., 1990 RRID:AB_10013580	Scientific Reports	2
1	24825838	google scholar	JCN	GHSR-eGFP transgenic mice were obtained from the Mouse Mutant Regional Resource Center (MMRC) Repository at University of California at Davis [Tg(Ghsr-EGFP)KZ65Gsat; RRID:IMSR_MMRRC:030942	NeuroImage	6
1	24845615	PubMed	JCN	Rbt- anti-TMR, Molecular Probes, Inc., Eugene, OR, Cat# A-6397, RRID: AB_1502299	Journal of Vision	1
1	24849359	google scholar	Journal of Neuroscience	monoclonal anti-SynI (catalog #106 001, Research Resource Identifiers (RRID):AB_887805; Synaptic Systems)	Journal of Physiology	1
1	24851798	PubMed	JCN	Slicer (Version 4.11,, RRID:nif-0000-00256	Poultry Science	1
1	24855015	google scholar	JCN	mouse anti-Xenopus laevis peripherin/rds antibody (clone 2D4, raised against the c- terminus of Xenopus peripherin/rds, a generous gift from Dr. Robert Molday, RRID: AB_2315773	Frontiers in Behavioral Neuroscience	1
1	24872554	google scholar	Journal of Neuroscience	Psychophysics Toolbox (Brainard, 1997; Research Resource ID (RRID):rid_000041	Journal of Neuroscience Methods	4
1	25177484	google scholar	F1000 Research	Flag mouse monoclonal (Sigma-Aldrich Cat# F1804, RRID:AB_262044 - See more at: http://f1000research.com/articles/3-115#sthash.yGVXiGB7.dpuf	J Cogn Neurosci	1
1	25285204	google scholar	F1000 Research	horseradish-peroxidase conjugated version of A0082 (RRID:AB_579516), DAKO, Glostrup, Denmark - See more at: http://f1000research.com/articles/3-103#sthash.nNiNqSXM.dpuf	J Cell Biology	1
1	25075292	google scholar	F1000 Research	Protein Data Bank (PDB, RRID:nif-0000-00135) structures used for initiating trajectories are listed	Journal of Biological Chemistry	2
1	25161820	google scholar	Brain and Behavior	SPM8 (Wellcome Institute of Cognitive Neurology, London, UK, RRID:nif-0000-00343)	Experimental Neurology	2
1	24999329	google scholar	Frontiers in Neuroinformatics	Mental Functioning Ontology (MF)/ RRID:nlx_157305	Am J Physiol Gastrointest Liver Physiol	1
1	24893753	google scholar	European Journal of Neuroscience	{MATLAB, RRID:nlx_153890,	Behavioral Brain Research	1
1	24899700	google scholar	Journal of Neuroscience	mouse anti-gephyrin (1:50 cell culture supernatant, clone 3B11, RRID:AB_887719	Journal of Neuroinflammation	1
1	24899714	google scholar	Journal of Neuroscience	CNP–EGFP (RRID:MGI_MGI:3850679	Journal of Neurochemistry	1
1	24899698	google scholar	Journal of Neuroscience	R Project for Statistical Computing, RRID:nif-0000-10474	Cell Death and Disease	2
1	24899721	google scholar	Journal of Neuroscience	PP1301, ECM Biosciences; RRID: AB_2299835	Frontiers in Neuroanatomy	1
1	24906466	PubMed	Neuroinformatics	JIST RRID:nlx_151344	Molecular System Biology	1
1	24906209	google scholar	Molecular Pain	ASIC3 (1:2000; Millipore; Cat#: AB5927; RRID: AB_92140	Cognition	1
1	24920638	google scholar	Journal of Neuroscience	PSD function, MATLAB, MathWorks, RRID:nlx_153890	Journal of Clinical Immunology	1
1	24920616	google scholar	Journal of Neuroscience	antibodies to tracers [FE (Invitrogen, catalog #A889; RRID: AB_221561	Neuron	6
1	24920621	google scholar	Journal of Neuroscience	CNGA1, mouse anti-acetylated tubulin (Sigma-Aldrich; catalog #T6793, RRID: AB_477585	Pain	1
1	24920620	google scholar	Journal of Neuroscience	GABAA receptor α2 (catalog #600-401-D45 RRID:AB_11182018; Rockland Immunochemicals	Alcohol Clinical Experimental Research	1
1	24920619	google scholar	Journal of Neuroscience	GFP (1:500, Invitrogen; catalog #A11122, RRID: AB_10073917	Journal of Neuroscience Research	13
1	24920622	google scholar	Journal of Neuroscience	Mouse glial fibrillary acidic protein promoter-driven cre (mGfap-cre, B6.Cg-Tg 73.12Mvs/J; stock number 012886	Experimental Eye Research	1
1	24924300	google scholar	Neuroinformatics	BTMORPH (RRID:nlx_157700	Hindawi Press	1
1	24942187	google scholar	JCN	Roche Diagnostics; RRID:AB_514497	Frontiers in Microbiology	2
1	24954002	google scholar	JCN	CTB, List Biological laboratories, Cat# 104, RRID: AB_2313636	Cell Reports	1
1	24952892	google scholar	Neuroinformatics	SPM (RRID:nif-0000-00343	Cell Communication and Signalling	1
1	24966368	google scholar	Journal of Neuroscience	anti-GluA1 (Millipore; catalog #MAB2263, RRID:AB_1977459	Human Brain Mapping	1
1	24966369	google scholar	Journal of Neuroscience	MATLAB RRID:nlx_153890	Frontiers in Immunology	1
1	24966384	google scholar	Journal of Neuroscience	6E10 (catalog #SIG-39300-500 RRID:AB_10175291; Covance	Gene Expression Patterns	1
1	24966380	google scholar	Journal of Neuroscience	Pan-KChIP antibody (catalog #73-006 RRID:AB_2132595; UC Davis/NIH NeuroMab Facility	Cell and Tissue Research	1
1	24968872	google scholar	Neuroinformatics	The Corpus Callosum Thickness Profile Analysis Pipeline (RRID:nlx 157716	Journal of Immunology Methods	1
1	24981872	google scholar	BMC Neuroscience	RRID:rid_000042
1	24984694	google scholar	JCN	Neurolucida, v 10; MicroBrightField, Williston, VT; RRID:nif-0000-10294
1	http://hdl.handle.net/1721.1/88126	google scholar	Brain Structure and Function	rabbit monoclonal anti-NR1 antibody (Millipore Cat # AB9864, RRID: AB_2112158
1	24990924	google scholar	Journal of Neuroscience	anti-CaM Kinase II α-subunit [1:5000 in 1% BSA in TBS/0.1% Tween (TBST); Millipore; RRID:AB_309787
1	24990930	google scholar	Journal of Neuroscience	APPswe transgenic (Tg2576) mice with the transgene human APP695 containing the Swedish double mutation K670N, M671L driven by a hamster prion protein promoter (RRID:MGI_MGI:3710766
1	24990918	google scholar	Journal of Neuroscience	dult female Sprague Dawley rats (n = 87, RRID: RGD_737891
1	24989331	google scholar	JCN	Fiji plugin, http://www.fiji.sc, RRID:nif-0000-30467
1	25071997	google scholar	PeerJ	MacQiime (version 1.6.0, http://www.wernerlab.org/software/macqiime; QIIME, RRID:OMICS_01521
1	24956542	google scholar	Neurobiology of Disease	anti-Bid antibody (1:1000, AR-52, Enzo Life Sciences, Exeter, UK; Cat# ALX-210-007-R050, Antibody Registry (RIID): AB_2259218
1	24993814	google scholar	Neuroinformatics	SPM (RRID:nif-0000-00343
1	25009276	google scholar	Journal of Neuroscience	Httflox, RRID:MGI_ MGI:2177755
1	25009260	google scholar	Journal of Neuroscience	anti-FLAG from Sigma-Aldrich (catalog #P2983 RRID:AB_439685
1	25009270	google scholar	Journal of Neuroscience	Chronux, an open-source software package (RRID: nif-0000-00082
1	25044056	google scholar	JCN	OPENLAB imaging software (Improvision, Lexington, MA, USA, RRID:rid_000096
1	25043933	google scholar	JCN	ImageJ/Fiji software (RRID:nif-0000-30467
1	25043676	google scholar	JCN	RECONSTRUCTTM software (freely available for download at http://synapses.clm.utexas.edu, Fiala, 2005; Fiala and Harris, 2001b, RRID: nif-0000-23420
1	25043553	google scholar	JCN	Merck Cat# AB3080 RRID:AB_11211640
1	25031397	google scholar	Journal of Neuroscience	C57BL/6Crl (The Jackson Laboratory; 000664, RRID:IMSR_JAX:000664),
1	25031414	google scholar	Journal of Neuroscience	mouse monoclonal anti-Caspr (UCDavis/NIH NeuroMab Facility; catalog #75-001, RRID:AB_2083496
1	25031392	google scholar	Journal of Neuroscience	rabbit anti-TH antibody (1:10,000, catalog #AB152, RRID:AB_390204
1	25031405	google scholar	Journal of Neuroscience	Cre recombinase line (Ntsr1-Cre, GENSAT 220, Mutant Mouse Regional Resource Center 017266-UCD, RRID:IMSR_MMRRC:017266
1	25044160	PubMed	JCN	BLASTN (NCBI, Bethesda, MD, RRID:nlx_153932
1	25041792	PubMed	JCN	GluA1–4 (panAMPAR) Recombinant proteins corresponding to aa 724–781 of rat GluA1 flop Raised in Dr. Elek Molnár's laboratory (Nusser et al., 1998). Rabbit, affinity purified polyclonal antibody
1	25044230	google scholar	JCN	rabbit anti-β-galactosidase (MP Biomedical, rabbit polyclonal, cat #55976 RRID: AB_10013481
1	25048627	google scholar	Neuroinformatics	Alzheimer’s Disease Neuroimaging Initiative, (ADNI, www.​adni-info.​org, RRID:nif-0000-00516
1	25048219	google scholar	JCN	Rabbit polyclonal antibodies against pan-sodium channel (recognizes all sodium channel isoforms, RRID: AB_2315782
1	25048050	pubMed	JCN	rabbit anti- GFP (Invitrogen, Cat# A-11122, RRID: AB_221569
1	25057211	google scholar	Journal of Neuroscience	Statistical Parametric Mapping (SPM8) package (Friston et al., 2007) (RRID: nif-0000–00343
1	25328847	google scholar	Brain and Behavior	E-Prime software Version 2.0, RRID: nlx_155747
1	25080583	google scholar	Journal of Neuroscience	TAB strain (RRID:ZIRC_ZL1438
1	25086878	google scholar	Neuroinformatics	L-Measure (RRID:nif-0000-00003
1	25091320	google scholar	JCN	PV antibody (anti-PV in mouse, 1:2000; Sigma- Aldrich; p3088; RRID: AB_477329
1	25100594	google scholar	Journal of Neuroscience	anti-Cav2.2 α1B (A-11; Santa Cruz Biotechnology catalog #sc-271010, RRID:AB_10611357
1	25100604	google scholar	Journal of Neuroscience	gene-trap embryonic stem cell clone RRN366 (B6;129P2-Map3k12Gt(RRN366)Byg/Mmucd, RRID:IMSR_MMRRC:030151
1	25202271	google scholar	Frontiers in Aging Neuroscience	anti-BrdU (AbD Serotec Cat# MCA2060 RRID:AB_323427
1	25099614	google scholar	JCN	rd1 mice of either sex were obtained from the Jackson Laboratory (RRID:Jax 000659
1	25100599	google scholar	Journal of Neuroscience	12-week-post-TAM DicerCKO or heterozygous littermates on the background of the FVB-Tg(Pomc1-hrGFP)1Lowl/J [Research Resource Identifier (RRID): IMSR_JAX:006421
1	22611014	google scholar	J Tissue Eng Regen Med
1	25146370	google scholar	Cerebral Cortex
1	25173075	google scholar	Brain Research
1	25185809	google scholar	Journal of Neurophysiology
1	25194025	google scholar	Physiological Reports
1	25192442	google scholar	PLoS One
1	25208852	google scholar	European Journal of Neuroscience
1	25223733	google scholar	Epilepsia
1	25443294	google scholar	Neurobiology of Aging
1	25368549	google scholar	frontiers in Cellular Neuroscience
1	25290553	google scholar	Neuropharmacology
1	25297800	google scholar	Glia
1	25305665	google scholar	Neuroscience
1	25294430	google scholar	BMC Neurology
1	25327168	google scholar	Scientific Reports
1	25352157	google scholar	Brain Structure and Function	MRIcron software package (http://​www.​mccauslandcenter​.​sc.​edu/​mricro/​mricron/​install.​html; MRIcron, RRID:nif-0000-00122)
1	25449739	google scholar	NeuroImage	FreeSurfer version 4.5.0 software package (RRID:nif-0000-00304)
1	25385898	google scholar	Journal of Vision	Matlab 2013a, RRID:nlx_153,890, and the open-source toolbox EEGLAB version 11, RRID:nif-0000-00076 (Delorme et al., 2011).
1	25524179	google scholar	Journal of Physiology	antibodies against P2X2 (Alomone Cat# APR-003, RRID:AB_2040054) and P2X3 (Neuromics Cat# GP10108-100, RRID:AB_2283325). ...rabbit 568 (Invitrogen Cat# A10042; RRID: AB_11180183) and don
1	25743417	google scholar	Poultry Science	peroxidase (catalog number A30-107P, RRID:AB_67386
1	PMC4357301	google scholar	Frontiers in Behavioral Neuroscience	Serotec Cat# MCA2060 RRID:AB_323427
1	25769272	google scholar	Journal of Neuroscience Methods	RRID: nlx_153890
1	25099741	google scholar	JCN
1	25131634	google scholar	JCN
1	25122900	google scholar	Journal of Neuroscience
1	25122901	google scholar	Journal of Neuroscience
1	25116467	google scholar	JCN
1	25116430	google scholar	JCN
1	25143599	google scholar	Journal of Neuroscience
1	25143618	google scholar	Journal of Neuroscience
1	25160573	google scholar	Neurobiology of Disease
1	25164669	google scholar	Journal of Neuroscience
1	25164653	google scholar	Journal of Neuroscience
1	25164676	google scholar	Journal of Neuroscience
1	25164658	google scholar	Journal of Neuroscience
1	25164673	google scholar	Journal of Neuroscience
1	25159114	google scholar	JCN
1	25159005	google scholar	JCN
1	25158904	google scholar	JCN
1	25186762	google scholar	Journal of Neuroscience
1	25186755	google scholar	Journal of Neuroscience
1	25186743	google scholar	Journal of Neuroscience
1	25186761	google scholar	Journal of Neuroscience
1	25186737	google scholar	Journal of Neuroscience
1	25185935	google scholar	JCN
1	25186035	google scholar	JCN
1	25209291	google scholar	Journal of Neuroscience
1	25209287	google scholar	Journal of Neuroscience
1	25209295	google scholar	Journal of Neuroscience
1	25209290	google scholar	Journal of Neuroscience
1	25209269	google scholar	Journal of Neuroscience
1	25209271	google scholar	Journal of Neuroscience
1	25209268	google scholar	Journal of Neuroscience
1	25220177	google scholar	European Journal of Neuroscience
1	25160573	google scholar	Neurobiology of Disease
1	25173075	google scholar	Brain Research
1	25224833	google scholar	JCN
1	25240318	google scholar	Neuroinformatics
1	25240319	google scholar	Neuroinformatics
1	25365802	google scholar	Brain and Behavior
1	25247590	google scholar	PLoS One
1	25253849	google scholar	Journal of Neuroscience
1	25253857	google scholar	Journal of Neuroscience
1	25253860	google scholar	Journal of Neuroscience
1	25262625	google scholar	JCN
1	25269409	google scholar	JCN
1	25262821	google scholar	JCN
1	25283985	google scholar	Neurobiology of Disease
1	25520781	google scholar	F1000 Research	Sigma-Aldrich Cat# G6795 RRID:AB_563117, LI-COR Biosciences Cat# 926-68070 RRID:AB_10956588
1	25284011	google scholar	Neuroinformatics	RRID:nif-0000-00009
1	25297091	google scholar	Journal of Neuroscience	RRID:AB_1129987
1	25297108	google scholar	Journal of Neuroscience	RRID:AB_2247684
1	25307966	PubMed	JCN	AB_2109815; AB_2304493; AB_2336877; AB_2336878; AB_261856; AB_291466; AB_304558; AB_396287; AB_442102; AB_91107; AB_92396; SciRes_000114; basis; brainstem; development; nif-0000-00217; pediatric; pontine glioma
1	25308109	PubMed	JCN	ApoER2; RRID:AB_10862841; RRID:AB_2213003; RRID:AB_2253745; RRID:AB_2288612; RRID:AB_2336894; RRID:AB_2336895; RRID:AB_300798; RRID:AB_477577; RRID:AB_591819; RRID:AB_627679; RRID:AB_630921; RRID:IMSR_JAX:000235; RRID:IMSR_JAX:002529; Reelin; VLDLR; cerebral cortex; migration
1	25310965	google scholar	Neuroinformatics
1	25365808	google scholar	Brain and Behavior	PLINK (RRID: nlx_154200
1	25327585	google scholar	JCN
1	25327641	google scholar	JCN
1	25330147	google scholar	PLoS One	Tuj-1 (Covance, Cat# MRB-435P-100, RRID: AB_10175616) or integrin-β1 (Abcam, Cat# ab52971, RRID: AB_870695)
1	25319693	google scholar	Journal of Neuroscience	(1:2000; Abcam, catalog #ab18258, RRID:AB_444362)
1	25319695	google scholar	Journal of Neuroscience	Primary antibodies α-GluR1 (Millipore catalog #AB1504, RRID:AB_2113602), α-GluR2 (Sigma-Aldrich catalog #SAB4300535, RRID:AB_10621300), or α-PSD-95 (EMD Millipore catalog #MABN68, RRID:AB_10807979) were used diluted 1:400 in blocking solution. Proteins were detected by incubation with secondary antibodies Alexa 568 donkey anti-rabbit (Life Technologies catalog #A10042, RRID:AB_11180183) or Alexa …
1	25319685	google scholar	Journal of Neuroscience
1	25319692	google scholar	Journal of Neuroscience	(6E10; catalog #NE1003-100UL, RRID:AB_564201), calnexin (C4731, RRID: AB_476845), β-actin (A5441, RRID: AB_476744), and APP C terminus (A8717, RRID: AB_258409)
1	25312022	google scholar	JCN	anti-rabbit Alexa Fluor 647 (5 µg/mL; Life Technologies, A-21244, RRID:AB_10561706
1	25312245	google scholar	JCN	Cayman-Cat No 160870- RRID: AB_10080041; Zymed Laboratories Invitrogen Corporation Cat No 37-2800- RRID:AB_431433
1	25332063	google scholar	BMC Neuroscience	Adobe Illustrator CC, RRID:nlx_157287 Psychtoolbox 3 (Psychophysics Toolbox, RRID:rid_000041 SPM8 (The Wellcome Trust Centre for Neuroimaging, UCL, SPM, RRID:nif-0000-00343 SPM anatomy toolbox (SPM Anatomy Toolbox, RRID:nif-0000-10477
1	25336598	google scholar	Cerebral Cortex
1	25461194	google scholar	Neurobiology of Disease	Spike2, version 6.0 software (Cambridge Electronic Design, Cambridge, UK, RRID:nlx_156886).
1	25340785	google scholar	PLoS One	CRFp3.0Cre+ (CRF Cre+, RRID:IMSR_ 011087) transgenic mice [25], [26] were crossed with Grin1 floxed (fGrin1) mice in a C57/FVB background (Jackson Labs Strain: B6.129S4-Grin1 tm2Stl/J; RRID:IMSR_JAX:005246)
1	25339743	google scholar	Journal of Neuroscience	IGOR Pro (WaveMetrics, RRID:nlx_156887). ... Cell sizes were measured using Neurolucida (MicroBrightField, RRID:nif-0000-10294)
1	25349106	PubMed	JCN	RRID:OMICS_00653; Chicken; Cone; Cuffdiff, RRID: OMICS_01969; Cufflinks, RRID:OMICS_01304; HTSeq, RRID:OMICS_01053; Photoreceptor; RNA-Seq; Rod; SAMtools, RRID:nlx_154607; TopHat, RRID:OMICS_01257; Transcriptome; edgeR, RRID:OMICS_01308
1	25447228	google scholar	Neurobiology of Disease	Santa Cruz; sc-7660; RRID:AB_2298320; 1:1000), NR2B subunit (Chemicon; AB1557P; RRID:AB_90772; 1.500), the NR2A subunit (Chemicon; MAB5572; RRID:AB_838220; 1:1000), GAD67 (Abcam; ab26116; RRID:AB_448990; 1:2000), SOX2 (Abcam; ab97959; RRID:AB_10013822; 1:2000) and MAP2 (Millipore; AB5543; RRID:AB_571049;
1	25349050	PubMed	JCN	RRID:AB_2068506; RRID:AB_221569; RRID:AB_2255374; RRID:AB_2278725; RRID:AB_2314070; RRID:AB_2314535; RRID:AB_570666; RRID:AB_839506; RRID:AB_94270; RRID:IMSR_JAX:005630; RRID:IMSR_JAX:008069; RRID:nif-0000-00509
1	25355692	google scholar	JCN	. Animals Male adult Sprague-Dawley rats (200-250 g; RRID:RGD_70508)
1	25722947	google scholar	Brain and Behavior	Vimentin (Sigma-Aldrich Cat# SAB4503083, RRID:AB_10746985), mouse monoclonal Glial Fibrillary Acidic Protein (GFAP, Sigma-Aldrich Cat# G3893 RRID:AB_477010)), rabbit polyclonal
1	25378159	google scholar	Journal of Neuroscience	anti-Aβ42 (1:1000, Invitrogen, catalog #44-344, RRID:AB_2313572), anti-BACE1 (1:1000, Covance, catalog #PRB-617C-100 RRID:AB_10063987), anti-p-NF-κB (1:1000, Cell Signaling Technology, catalog #3039S ...
1	25378167	google scholar	Journal of Neuroscience	Four Fischer-344 male rats (8- to 12-months-old, RRID: F344/DuCrl Rat) were used in this study. ... Spikes were sorted offline by means of the semiautomatic clustering algorithm KlustaKwik (KD Harris, University College, London, RRID: nif-0000-10182).
1	25538569	google scholar	Frontiers in Neuroinformatics	L-Measure (RRID:nif-0000-00003), NeuroMorpho.Org (RRID:nif-0000-00006), 31 Neuroinformatics, dendritic topology, cluster analysis, cellular neuroanatomy 32 Page 3.
1	25380190	google scholar	JCN	RRID: AB_2288587; RRID: AB_2313828; RRID: AB_2314156; RRID: AB_2314176; RRID: AB_2314960; RRID: AB_2315530; RRID: AB_2315546; RRID: AB_2315570; RRID: AB_572268
1	25380328	google scholar	JCN	AB_1549585; AB_1625981; AB_528108; AB_915420;
1	25381641	google scholar	Neuroinformatics	Matlab (The Mathworks, Inc., Nat- ick, MA, RRID:nlx 153890). nih.gov/afni/suma; Cox and Hyde 1997, RRID:nif-0000- 00259)
1	25388854	PubMed	JCN	RRID: AB_2313575, nlx_153890 ... no. SP-1120,
1	25447228	google scholar	Neurobiology of Disease	x (Santa Cruz; sc-7660; RRID:AB_2298320; 1:1000), NR2B subunit (Chemicon; AB1557P; RRID:AB_90772; 1.500), the NR2A subunit (Chemicon
1	25381005	google scholar	Brain Structure and Function	outbred CD1 adult (10–16 weeks) male mice (Charles River, Italy, RRID: rid_000091
1	25390203	google scholar	J Cogn Neurosci	BrainVoyager QX software (BrainInnovations, Maastricht, the Netherlands, version 2.6, RRID:nif-0000-00274 and complementary in-house software written in Matlab (The MathWorks
1	25392500	google scholar	Journal of Neuroscience	Erk1/2 antibody [catalog #9102 (RRID: AB_823494), Cell Signaling Technology], phospho-Erk1/2 antibody [catalog #9101 (RRID: AB_331646), Cell Signaling Technology], total PSD-95 antibody [clone K28/43
1	25391359	google scholar	Neuroinformatics
1	25462792	google scholar	NeuroImage	using Fieldtrip (Oostenveld, Fries, Maris, & Schoffelen, 2011; RRID:nlx_143928)
1	25400217	google scholar	JCN	RRID: AB_2315424). 3C11 immunostaining has been used as an ... Newmarket, Suffolk, UK (Jackson ImmunoResearch Cat No. 115-225-146, RRID: AB_2307343).
1	25403349	google scholar	Neuroinformatics	NeuroMorph (RRID:SciRes_000156). Segmentation . Electron microscopy . Blender (RRID:nif-0000-31943)
1	25417941	google scholar	European Journal of Neuroscience	NeuroExplorer (Nex Technologies, Dallas, TX, USA; RRID: nif-0000-10382) and MATLAB (R2010a, The MathWorks ™ ; RRID: nlx_153890)
1	25420934	PubMed	JCN	AB_10562715; AB_141357; AB_141596; AB_1501344; AB_2314341; AB_2336881; AB_300798; AB_887717; Dendrodendritic synapse; IMSR_JAX:014130; external plexiform layer (EPL); gephyrin; nif-0000-00314; nif-0000-30467; rid_000081
1	25420775	PubMed	JCN	RRIDs: AB_300798, AB_1142794, nlx_153890; rAAV
1	25421039	PubMed	JCN	AB_10673030; AB_177621; AB_2184030; AB_2184197; AB_2238842; C121W; Navβ1; SCN1B; SciRes_000137; axon initial segment; epilepsy; nif-0000-00262; rid_000081; voltage gated sodium channel
1	25421126	PubMed	JCN	RRID: AB_641123, AB_10562715, ZIRC_ZL, ZFIN_ZDB-GENO-110209-7; danio rerio; hypothalamus; leptin receptor; neurotensin receptor; orexin
1	25420705	PubMed	JCN	AB_10000344; AB_11212864; AB_1270545; AB_2236176; AB_2336938; AB_90738; SATB1;
1	25433514	google scholar	Neuroinformatics
1	25433513	google scholar	Neuroinformatics
1	25424531	PubMed	JCN	RRID: AB_2156055; RRID: SciRes_000114; RRID: SciRes_000116; RRID: rid_000081;
1	25424719	PubMed	JCN	AB_2341544; AB_2341545; AB_631250;
1	25429126	google scholar	Journal of Neuroscience	Spike2 (RRID: nlx_156886; Cambridge
1	25429150	google scholar	Journal of Neuroscience	t mice (Slc7a11 tm1Hsat ; RRID:MGI_MGI:3608978) were generously provided by Hideyo Sato, Yamagata University, Japan (Sato et al., 2005). ... These mice were developed from RRID:IMSR_JAX:008892.
1	25488013	PubMed	JCN	5HT (RRID:AB_92263); ChAT (RRID:AB_2079760); TH (RRID:AB_390204);
1	25491305	google scholar	BMC Neurology	mouse model of AS (RRID:IMSR_JAX:004477
1	25505326	google scholar	Journal of Neuroscience	C57BL/6JOlaHsd (RRID:IMSR_JAX:000664)
1	25504089	google scholar	JCN	strains uas- sggWT (RRID:BDSC_11008) and uas-sggCA (Martinek et al., 2001, RRID:BDSC_5362);
1	25503925	PubMed	JCN	AB_10003058; AB_10013220; AB_10563390; AB_2336126; AB_303884; AB_90738; Active sensing;
1	25505324	google scholar	Journal of Neuroscience	BrainVision Recorder 1.20 (Brain Products EEG/fMRI Hardware, RRID: nlx 155587
1	25500965	google scholar	Neuroinformatics
1	25503714	PubMed	JCN	berrant projections, rodent, RRID:AB_10013220, RRID:AB_177621 ... polyclonal antibody (List Biologicals Cat #703 RRID:AB_10013220)
1	25449739	google scholar	NeuroImage	FreeSurfer version 4.5.0 software package (RRID:nif-0000-00304)
1	25365995	google scholar	J Cell Biology	Zebrafish (Danio rerio), AB strain (catalogue number AB; RRID [Research Resource Identifier]: ZIRC_ZL1; Zebrafish International Resource Center) ...clarin-1, aa 40–135 (RRID: AB_2307327), rabbit polyclonal against ribeye b, aa 1–231 (RRID: AB_2307328), rabbit polyclonal Pcdh15a, aa 1,777–1,796 (RRID: AB_2307329), and rabbit polyclonal Cdh23, aa 3,195–3,213. Other antibodies used in this study wer…
1	25378159	google scholar	Journal of Neuroscience	anti-Aβ42 (1:1000, Invitrogen, catalog #44-344, RRID:AB_2313572), anti-BACE1 (1:1000, Covance, catalog #PRB-617C-100 RRID:AB_10063987), anti-p-NF-κB (1:1000, Cell Signaling Technology, catalog #3039S RRID
1	25378167	google scholar	Journal of Neuroscience	Four Fischer-344 male rats (8- to 12-months-old, RRID: F344/DuCrl Rat) were used in this study. ... Spikes were sorted offline by means of the semiautomatic clustering algorithm KlustaKwik (KD Harris, University College, London, RRID: nif-0000-10182).
1	25501275	google scholar	Neuroinformatics
1	25521072	google scholar	JCN	Paper says they did not use RRIDs because they were not in use when the antibodies were generated
1	25521420	PubMed	JCN	Neurolucida software (RRID:nif-0000-10294)
1	25521284	PubMed	JCN	RRID:AB_152707; RRID:AB_2039906; RRID:AB_2086768; RRID:AB_2253622; RRID:AB_2301751; RRID:AB_2314432; RRID:AB_397181; RRID:AB_477345; bat vision; cone pathway; microchiroptera; photopic vision; retinal anatomy
1	25521515	google scholar	JCN	GenBank (RRID:nif-0000-02873) for fruitfly (Drosophila melanogaster) peregrine falcon (Falco ... (Oryzias latipes) sequences, and TBLASTN searches in Ensembl (RRID:nif-0000-21145)
1	25528474	google scholar	BMC Neurology	algorithm created in Matlab 7.0 (The Maths Works Inc.), RRID:nlx_153890.
1	25533468	google scholar	Journal of Biological Chemistry	mouse anti-bovine serum albumin (Abcam, Cat# ab3781, RRID: AB_304073)
1	25541322	google scholar	Experimental Neurology	incubation] (List Biological Laboratories, Cat# 703, RRID:AB_10013220), monoclonal N52 anti-NF200 [1:500] (Sigma-Aldrich, Cat# N0142, RRID:AB_477257
1	25546454	google scholar	PLoS One	goat anti-ChAT (1:200, Millipore, Cat# AB144P, RRID:AB_262156), rabbit anti KCC2 (1:500, Millipore, Cat# 07-432, RRID:AB_310611), and guinea pig anti-vGluT1 (1:500, Synaptic Systems, Cat# 135304, RRID: AB_887878
1	25556765	google scholar	JCN	RRID:AB_2314038), monoclonal mouse anti-neuronal nuclei (NeuN) IgG (1:500; Chemicon, Cat# mAbA60 RRID:AB_2314891), polyclonal rabbit anti-doublecortin (Dcx) IgG (1:200; Abcam Cat# ab18723 RRID:AB_732011
1	25556545	PubMed	JCN	KEYWORDS: AB_10013483; AB_10710873; AB_1840787; AB_2079751; AB_300798; Dopamine Receptors; IMSR_JAX:016204; IMSR_MMRRC:000230; Matrix; Neonate; Patch; Proximity-Ligation Assay; RID: AB_11213750; Striatum; nif-0000-30467; nlx_153890; rid_000081
1	25557150	google scholar	JCN	RRID:AB_2315425; RRID:AB_2314318; RRID:AB_2313973; RRID:AB_572263; RRID:AB_2337254; RRID:AB_2337925;
1	25556940	google scholar	JCN	RRID:nif-0000-00279; Van Essen ... The analyses were conducted using the program Cluster 3.0 (RRID:OMICS_01571; de Hoon et al., 2004)
1	25556858	google scholar	JCN	Tg(-3.9nestin:GFP) (RRID: ZFIN_ZDB-GENO-100308-4; zf168Tg) (Lam et al., 2009) and Tg(olig2:EGFP), (RRID: ZFIN_ZDB-GENO-041129-1; vu13Tg) (Shin et al., ... Labs, Cat# GFP-1020, RRID: AB_10000240)
1	25556631	google scholar	JCN	Abcam, mouse monoclonal, ab32010 (RRID:AB_1141518, ... RRID:AB_1268914
1	25552352	google scholar	BMC Neuroscience	anti-α tubulin [Sigma-Aldrich Cat# T9026 RRID:AB_477593
1	25552582	google scholar	Am J Physiol Gastrointest Liver Physiol	RRID:AB_212231) antibody after immunoprecipitation with anti-Kir6.1 (Santa Cruz Biotechnology Cat# 113 sc-11225 RRID:AB_2130774) or anti-SUR2B antibody (Santa Cruz Biotechnology Cat# sc-5793 114 RRID:AB_2219773
1	25560461	PubMed	JCN	AB_10015251; AB_2068506; AB_2079751; AB_2200400; AB_2282417; AB_2314177; AB_2315408; AB_477483; AB_90764; SV2; SciEx_12080; bird; calretinin; choline acetyltransferase; hair cell; mouse; synapsin; turtle; vestibular afferent; vestibular efferent
1	25594665	PubMed	JCN	Key Words: Nucleus isthmi; Tectofugal pathway; Spatial attention; Neurochemical Identity; RRID:nlx_84100; RRID:nlx_84530; RRID:OMICS_02343; RRID:AB_514497; RRID:AB_2315140; RRID:AB_2239153; RRID:AB_90661;
1	25642390	google scholar	Brain and Behavior	RRID:nif‐0000‐31484; RRID:nlx_153890; RRID:nlx_157643; RRID:nlx_158483; RRID:nlx_158484; RRID:nlx_158504; dopamine D1 receptor antagonist SCH23390; dorsolateral striatum; dorsomedial striatum; extracellular electrophysiology
1	25565602	PubMed	JCN	AB_10063630; AB_1279448; AB_2261231; AB_2301751; AB_2314477; AB_2314493; AB_2314499; AB_477329; AB_887718; AB_887869; AB_887873; In utero electroporation; gephyrin; glutamic acid decarboxylase; neuronal migration; nif-0000-30467; nlx_156835; rid_000102; synapse formation; vesicular GABA transporter
1	25568110	google scholar	Journal of Neuroscience	ImageJ software (NIH; RRID:nif-0000-30467). ... Sections were then reacted with primary antibody against OMP (1:500; Wako Chemicals catalog #544-10001-WAKO RRID: AB_664696)
1	25568099	google scholar	Journal of Neuroscience	respectively (Klinghoffer et al., 2002; RRID:IMSR_JAX:007669
1	25586499	PubMed	JCN	AB_10013220; AB_10049285; AB_10049650; AB_10561507; AB_10563390; AB_10564097; AB_11180183; AB_261875; AB_477522; AB_572262; AB_572268;
1	25591475	google scholar	Behavioral Brain Research	G42 line (CB6-Tg[Gad1-EGFP]G42Zjh/J; Jackson Laboratories, Bar Harbor, ME, RRID:IMSR_JAX:007677
1	25597397	PubMed	JCN	macroglomerulus, behavior, RRID: nif-0000-00262.
1	25641117	PubMed	JCN	AB_142628; AB_142672; RRIDs: AB_10000080; anterograde tracing; entorhinal cortex; insular cortex; nif-0000-10294; parahippocampal region; perirhinal cortex; postrhinal cortex
1	25611038	PubMed	JCN	AB_10013382; AB_10015251; AB_10064079; AB_149792; AB_2195374; AB_2251134; AB_2286684; AB_2314882; AB_306298; AB_396354;
1	PMC4304311	google scholar	F1000 Research	ARID1AAtlas AntibodiesHPA005456 AB_1078205 GAPDH (Clone 14C10)Cell Signaling 2118 AB_561053 Donkey anti-Rabbit BiotinJackson Immunoresearch711-065-152 AB_2333077 Goat anti-Rabbit IRDye 680LTLi-Cor Biosciences926-68021 AB_10706309 Goat anti-Rabbit IRDye 800CWLi-Cor Biosciences926-32213 AB_621848
1	25609610	google scholar	Journal of Neuroscience	Anti-A2B5 staining (catalog #MAB312R RRID:AB_11213098; Merck)
1	25609640	google scholar	Journal of Neuroscience	Alomone Labs Catalog #APC-019 RRID:AB_2040172
1	25609635	google scholar	Journal of Neuroscience	Electronic Design; RRID:nlx 156886
1	25612302	PubMed	JCN	RRID: 2DB-GENO-30619-2; RRID: AB_193290; RRID: AB_514497; RRID: BC_129243; RRID: XM_684743; Roche Cat. # 11093274910;
1	25631932	PubMed	JCN	AB_331768;AB_2315112;AB_2298772;AB_2224402;AB_2336475;AB_2050884;AB_2314660;AB_2301751;AB_258833
1	25631538	google scholar	Neuroinformatics	ORION software (RRID:nlx_56302) and documentation can be requested at http://​cbl.​uh.​edu/​ORION/​research/​software(no fee license). Our software is written in Matlab R2013 and ITK. It is developed for Windows users, hence some routines have to be compiled for other OS. The DIADEM dataset (RRID:nif-0000-23194
1	25631752	google scholar	JCN	Sigma, rabbit polyclonal, Cat# HPA008213, Lot# A40079 RRID: AB_1233654; Elde R. (Minneapolis, MN), rabbit polyclonal; Chemicon, rabbit polyclonal, Cat# ab5220, Lot# NG1780675, RRID: AB_2107282; Santa Cruz, rabbit polyclonal, Cat# sc-188, clone C-19, RRID: AB_2258513
1	25631988	google scholar	JCN	Adult Sprague-Dawley rats (100–300 g, Charles River, Wilmington, MA, RRID:RGD_734476), and wild-type C57BL/6 mice (20–30 g; Jackson Laboratory, Bar Harbor, ME, RRID:IMSR_JAX:00066
1	25641263	PubMed	JCN	RRID:AB_11214092; RRID:AB_2302603
1	25630271	PubMed	JCN	AB_10013783; AB_11213019; AB_11214044; AB_2034062; AB_2086768; AB_2110230; AB_2278934; AB_2314912; AB_399431; AB_477345; AB_673015; RRIDs: AB_10058149
1	25678036	PubMed	JCN	AB_2307385; AB_2307443; AB_2314455; AB_2314459; AB_2336933; AB_2337423rid_000081; AB_2337925; AB_2338685; AB_2340862; AB_2341129; AB_2341130; AB_2341133; AB_2491000; AB_528122; ChAT; GABA; RRIDs: AB_2313973; SciRes_000112; SciRes_000167; SciRes_000168; acetylcholine; local interneuron; neuropeptide; nif_0000-30467; nif_0000-30471; nlx_156887; nlx_157287; olfaction
1	25663431	google scholar	JCN	rabbit anti-α5 (Cat #224503), mouse anti-gephyrin (RRID: AB_887719), rabbit anti-VGAT (RRID: AB_887871), mouse anti- α1 (RRID: AB_10597955), and rabbit anti-α2 (RRID: AB_2108839)
1	25652113	PubMed	JCN	Depression; Dorsal Raphe; Median Raphe; Mood; RRID:nif-0000-00362; RRID:nif-0000-30467; RRID:nlx_146253; Serotonin; tract-tracing
1	25644267	PubMed	JCN	GNRH; Octopus bimaculoides; RRID: AB_10562367; RRID: AB_141372; RRID: AB_143165; RRID: AB_2341084; RRID: AB_2341085; RRID: AB_477522; RRID: AB_477585; RRID:SciRes_000111; RRID:SciRes_000161; RRID:SciRes_000164; RRID:SciRes_000165; brain; cephalopod; octopressin; serotonin
1	25644616	google scholar	Journal of Neuroinflammation	MCA341R RRID: AB_2291300)
1	25639954	google scholar	Journal of Neurochemistry	Cat# sc-40, RRID:AB_627268). ... Western blot analysis using an anti-mGluR5 antibody (Millipore Cat# AB5675, RRID:AB_2295173
1	25675298	google scholar	Cell Death and Disease	Covance, Madison, WI, USA; Cat# MMS-435 P-250, RRID: AB_10063408)
1	25687594	google scholar	NeuroImage	Freesurfer, RRID: nif-0000-00304
1	http://f1000r.es/502	google scholar	F1000 Research	human CD3 (AbD Serotec Cat# MCA1477T RRID:AB_10845948), human CD20 (Lab Vision Cat# RB-9013-P0 RRID
1	25673839	google scholar	Journal of Neuroscience	List Biological Catalog #703, RRID:AB_10013220; 1:5000) and either VGLUT3 (EMD Millipore Catalog #AB5421, RRID:AB_2187832; 1:8000
1	25673829	google scholar	Journal of Neuroscience	RRID): AB_221570
1	25673832	google scholar	Journal of Neuroscience	(RRID) AB10000344; Swant
1	http://scholar.google.com/scholar_url?url=http://www.biomedcentral.com/content/pdf/s12868-015-0142-x.pdf&hl=en&sa=X&scisig=AAGBfm2M7otxjO8qBdIq-7zCV_eK9wfY3A&nossl=1&oi=scholaralrt	google scholar	BMC Neuroscience	GraphPad Software, La Jolla, CA, RRID: rid_000081
1	25688551	PubMed	JCN	AB_10562207; AB_531908; AB_591819; RRID: AB_10053281; SciRes_000161
1	25684566	PubMed	JCN	AB_291468; AB_298032; AB_477329
1	25684641	PubMed	JCN	AB_10015252; Edinger-Westphal nucleus; eye movement; multiply-innervated muscle fiber; nif-0000-10294
1	25711945	google scholar	JCN	AcT, axons; RRID:AB_477585; T6793, Sigma Aldrich) combined with human neuronal protein C/D (Hu, neuronal somata; RRID:AB_221448; A21271, ...An antibody against synaptic vesicle protein 2 (SV-2; RRID:AB_528480;
1	25728799	PubMed	JCN	KEYWORDS: AB_10540889; AB_2277041; AB_90755; compartmentalization; dendritic tree; input-output properties; monoamines; neuromodulation; nif-0000-10294; persistent inward currents
1	25711805	PubMed	JCN	KEYWORDS: Amyotrophic Lateral Sclerosis; RRID: AB_1852703; RRID: AB_2258513; RRID: AB_2314091; RRID: AB_2314176; RRID: AB_791009; RRID: IMSR_JAX:000664; RRID: IMSR_JAX:002300; RRID: nif-0000-30467; RRID: rid_000042; RRID: rid_000081; SOD1G93A; p75NTR
1	25687594	google scholar	NeuroImage	reesurfer 165 software suite (Freesurfer, RRID: nif-0000-00304)
1	http://onlinelibrary.wiley.com/doi/10.1002/brb3.322/full	google scholar	Brain and Behavior	SPSS, RRID:rid_000042
1	25722044	google scholar	JCN	RRID:AB_2315090; RRID:AB_2491073 ... duplication; homology; RRID:AB_2315090; RRID:AB_2491073
1	25728909	PubMed	JCN	KO mice (RRID: MGI_MGI:2154545) was ... Brain sections were encircled with PAP PEN, anti-DIG-AP antibody (Roche Applied Science Cat# 11093274910, RRID: AB_514497, see Table 2) was
1	25732420	PubMed	JCN	Aldolase C stripes in the chick cerebellum KEY WORDS: RRID: AB_2313920 (antibody_Aldoc); AB_2107112 (antibody_FOXP2
1	25732325	PubMed	JCN	imaging; RRID: AB_2341169; RRID: AB_221570; RRID: AB_221568 ... Denmark; RRID: AB_2341169)
1	25749984	google scholar	Neuroinformatics	SPECT template (RRID:SciRes 000197
1	25749985	google scholar	Neuroinformatics	WEKA (RRID:SciRes 000174) software (Hall et al. ... 2007) in the JIST (RRID:nlx 151344) software (Lucas et al. 2010).
1	25753355	PubMed	JCN	RRID:AB_11213019; RRID:AB_1858225; RRID:AB_94396; RRID:nif-0000-30467; TNIK; cerebral cortex; dendritic spine; striatum RRID:AB_11212843
1	25748443	google scholar	Scientific Reports	MATLAB (Mathworks, RRID: nlx_153890
1	25764419	google scholar	JCN	Laboratories, Cat# SP-1140, RRID:AB_2336249). ... 32R-100, RRID:AB_10123643; Covance Research Products Inc., Cat# SMI-5010C- 2000, RRID:AB_10120127)
1	25764511	PubMed	JCN	AB_1587626; AB_2263126; AB_518152; NK1-receptor immunoreactive neurons; RRID:AB_2232546; RRID:AB_2278725; RRID:AB_992894; RRIDs:AB_310611; SciRes_000161; cation-chloride co-transporters; gephyrin; nif-0000-00110; nif-0000-00314; nif-0000-10267; nlx_156277; spinal dorsal horn; β3 subunit of GABAA receptors
1	25772192	PubMed	JCN	Adult neurogenesis; GABA; RRID:AB_10000240; RRID:AB_1501344; RRID:AB_1586992; RRID:AB_2315546; RRID:AB_887717; RRID:AB_887725; RRID:AB_887869; dendrites; lentiviruses; phosphorylation; postsynaptic density; spines
1	25766140	google scholar	JCN	RRID:ZIRC_ZL1) were used ... were joined with eTomo, which is part of the IMOD software package (Kremer et al., 1996, IMOD, RRID:nif-0000-31686
1	25789848	PubMed	JCN	RRID: AB_2079751; RRID: AB_2106765; c-fos; central canal cluster cells; partition neurons; serotonergic agonists
1	25779868	PubMed	JCN	Brain energetics; RRIDs: nif-0000-00377; chimpanzee; human evolution; mass spectrometry; nif-0000-02879; nif-0000-30108; nlx 156669; proteomics
1	25788671	google scholar	JCN	Abcam catalog #ab33489; RRID:AB_726095, 1:500), phycoerythrin (PE)-conjugated rat anti-mCD31 (BD Biosciences, catalog #553373; RRID:AB_394819
1	25793288	google scholar	PLoS One	HIF-1α antibody (sc-10790, 1/400 in PBS, RRID: AB_2116990,
1	http://journal.frontiersin.org/article/10.3389/fnana.2015.00043/pdf&hl=en&sa=X&scisig=AAGBfm18TS8aUa3r7JLjGPVpZu2VtfL-Iw&nossl=1&oi=scholaralrt	google scholar	Frontiers in Neuroanatomy	RRID:AB_2110307), GFRα2 (1:1000, R&D Systems, cat. no. AF429; 191 RRID:AB_2294621), GFRα3 (1:300, R&D Systems, cat. no. AF2645; 192
1	25785851	google scholar	PLoS One	α-Tubulin, monoclonal, mouse, Sigma-Aldrich Cat# T6199, RRID:AB_477583, Western blotting (WB) 1:10000; Calnexin, polyclonal, rabbit, Enzo Life Sciences Cat# SPA-860D, RRID:AB_2069021, WB 1:10000; Cathepsin D, raised against rat Cathepsin D, polyclonal, rabbit, WB 1:8000 [47]; Pax7, monoclonal, mouse, Developmental Studies Hybridoma Bank Cat# pax7, RRID:AB_528428, immuno-fluorescence (IF) 1:100; z…
1	25814555	google scholar	Molecular System Biology	Cat# 4858S, RRID:AB_916156), 1:800; rabbit p-ERK(Thr202/Tyr204) (Cell Signaling Technology Cat# 4370, RRID:AB_2315112), 1:800; rabbit c-Jun (Cell Signaling Technology Cat# 9165, RRID:AB_2130165), 1:800; rabbit p-c-Jun(Ser63) (Cell Signaling Technology Cat# 9261L, RRID:AB_2130159), 1:200; rabbit p-c-Jun(Ser73) (Cell Signaling Technology Cat# 3270P, RRID:AB_2129575), 1:800; rabbit p-4EBP1(Thr37/46)…
1	http://www.biomedcentral.com/1471-2202/16/16/	google scholar	BMC Neuroscience	G-10 Cat# MAB5364, RRID:AB_2179313; diluted 1:2000, 48 hr, at 4°C). This incubatio
1	25824862	google scholar	Cognition	Matlab (The Mathworks, Inc., Natick, MA, RRID:nlx_153890
1	http://scholar.google.com/scholar_url?url=http://www.researchgate.net/profile/Michael_Childress2/publication/273499135_A_double_blinded_placebo-controlled_pilot_study_to_examine_reduction_of_CD34CD117CD133_lymphoma_progenitor_cells_and_duration_of_remission_induced_by_neoadjuvant_valspodar_in_dogs_with_large_B-cell_lymphoma/links/550b0b3b0cf290bdc111d333.pdf&hl=en&sa=X&scisig=AAGBfm3WhTw8DBX837v_…	google scholar	F1000 Research	Cat# MCA1477T RRID:AB_10845948), human CD20 (Lab Vision Cat# RB-9013-P0 RRID
1	25822811	google scholar	Neuroinformatics	FreeSurfer (RRID:nif-0000-00304) .FSL (RRID:nif-0000-00305) . SPM (RRID:nif-0000-00343) . MRI Introduction
1	25823610	PubMed	JCN	RRID:AB-631776; RRID:AB_10000340; RRID:AB_10562715; RRID:AB_10563566; RRID:AB_11125547; RRID:AB_1163387; RRID:AB_2307331; RRID:AB_2336183; RRID:AB_2338689; RRID:AB_2490076; RRID:AB_477272; RRID:AB_477593; RRID:AB_87122; RRID:IMSR_EM:01644; RRID:IMSR_JAX007677; RRID:SciEx_12797; RRID:SciRes_000137; RRID:SciRes_000161; RRID:nif_0000_00462; RRID:nif_0000_30076; RRID:nlx_84530; RRID:rid_000081; conne…
1	25823892	PubMed	JCN	RRID:AB_305807; RRID:AB_306083; RRID:AB_509998; RRID:AB_94285; alpha-internexin; molecular brake; neurofilament; phosphorylation; plasticity
1	25823749	PubMed	JCN	RRID: AB_2168539; RRID: AB_218559; RRID: AB_881716; RRID: AB_92588; RRID: IMSR_JAX:000664; RRID: IMSR_JAX:008519; RRID: OMICS_03354; RRID: nif-0000-30467; RRID: rid_000081; RRID:nlx_53981; S-nitrosylation; goldfish; mouse; nitric oxide; retina
1	25795781	google scholar	Journal of Biological Chemistry	Cat# 160070, RRID: AB_10079417), goat-anti mouse CD13 (pericyte marker, 1:100, R&D systems, Cat# AF2335)
1	25845831	google scholar	JCN	Technologies Cat# A6397 RRID:AB_10375968 dilution 1:6000; CTβ: goat- anti-CTβ, dilution 1:15 000, List Biological Cat# 104 RRID:AB_2313636). After ... laboratories Cat# BA-1000 RRID:AB_2313606 or rabbit-
1	25846052	PubMed	JCN	Cephalochordates; RRID:AB_10000321; RRID:AB_477585; acetylated tubulin; immunocytochemistry; lancelet; neuron types; photoreceptors; translumenal cells
1	25845707	google scholar	JCN
1	25855184	google scholar	Journal of Neuroscience	e following antibodies were used: cathepsin B (1:500; Santa Cruz Biotechnology, catalog #sc-6493; Research resource identifier (RRID):AB_2086939), cathepsin D (1:300; Santa Cruz Biotechnology, catalog #sc-6486; RRID:AB_637896), cathepsin L (1:200; Santa Cr
1	25855186	google scholar	Journal of Neuroscience	Developmental Studies Hybridoma Bank (DSHB), DSHB #E7; Research Resource Identifier (RRID): AB_2315513], and mouse anti-myc (1:1000; Cell Signaling Technology,
1	25875701	google scholar	Journal of Clinical Immunology	Star106P, AbD Serotec, RRID AB_323001
1	25869188	PubMed	JCN	AB_10051818; AB_10054551; AB_10307; AB_10566289; AB_143165; AB_2315774; AB_305564; AB_528480; AB_91937; Corollary discharge; Purkinje; RRIDs: AB_2315383; efference copy; interposed; motor coordination
1	25872498	PubMed	JCN	AB_10000343; AB_10000347; AB_2314904; RRIDs: AB_10048713; calbindin; hippocampal subfield; immunohistochemistry; medial temporal lobe; neurofilament protein; neuronal nuclear antigen; parvalbumin; pes hippocampi; subicular cortex; uncus
1	25892301	google scholar	Neuron	AB_10099880 Antibody Targetdimethyl-Histone H3 (Lys4)
1	25880092	google scholar	Cell Death and Disease	Bristol, UK, RRID:nif-0000-31907
1	25879870	PubMed	JCN	GABA; RGD ID: 1566430; RRID: AB_2278725; RRID: AB_94856; RRID: AB_94966; auditory system; excitatory axosomatic synapse; inferior colliculus; vesicular glutamate transporter
1	25891512	google scholar	JCN	Millipore catalog number MAB377, RRID: AB_2298772
1	25879955	google scholar	JCN	Biotinylated dextran amine (BDA, 3000 MW, [10%], Vector Laboratories Cat# SP-1140 RRID:AB_2336249) was pressure injected (Nanoliter 2000, World Precision ... Cat# SMI-32R-100 RRID:AB_10123643
1	http://onlinelibrary.wiley.com/doi/10.1002/brb3.339/full	google scholar	Brain and Behavior	London UK, version 8, www.fil.ion.ucl.ac.uk/spm; RRID:nif-0000-00343
1	25896640	google scholar	Neuroinformatics	ModelDB (RRID:nif-0000-00004)
1	25309736	PubMed	F1000 Research	Santa Cruz, #sc-20172, RRID: AB_2250101, Lot D2710, dilution 1:250, Santa Cruz, #sc-5279, RRID: AB_628051, Lot C1308, dilution – 1:200, GeneTex, #GTX30773, RRID: AB_1949456, Lot 27334, dilution 1:20
1	http://f1000research.com/articles/4-100/v1?recentSearches=q%3Da%2Bdouble%2Bblinded%2Bplacebo%2Bcontrolled%2Bpilot	Other	F1000 Research	R&D Systems Cat# AF2085 RRID:AB_2200235, Abcam Cat# ab92494 RRID:AB_10585428, R&D Systems Cat# AF4744 RRID:AB_2200834,
1	25469233	PubMed	F1000 Research	RRID: AB_2068336, AB_476894, AB_2068506, AB_11183443, AB_94259, AB_10000320, AB_298032, AB_2156476, AB_477329, AB_838238
1	25913861	google scholar	Neuron
1	25906345	google scholar	Pain	156 RRID: nlx_155925). 157 Visual stimuli 158 ... 188 (http://audacity.sourceforge.net/; RRID: nif-0000-30131).
1	25899010	google scholar	BMC Neuroscience	N2 (RRID:CGC_N2 (ancestral)
1	25921928	PubMed	JCN	AB_2314240; AB_2315528; Cape mole-rats; Georychus Capensis; Heterocephalus glaber; Naked mole-rats; amygdala; bed nucleus of the stria terminalis; cerebral cortex; cooperation; corticotrophin releasing factor (CRF); corticotrophin releasing hormone (CRH); habenula; hippocampus; nif-0000-02873; nucleus accumbens; septum; social behavior; urocortin
1	25921658	google scholar	JCN
1	25921857	PubMed	JCN	RRID: AB_261811; RRID: AB_477585; RRID: AB_477593; RRID: AB_572263; RRID: AB_572268; gill withdrawal; mantle cavity; peripheral nervous system; plexus; sensory cells
1	25921755	google scholar	JCN	RRID: AB_2336827) with diaminobenzidine (DAB) ... 4°C under gentle agitation (SMI-32,1:1000, Covance, cat# smi-32r; RRID: AB_2315331
1	25916839	google scholar	Alcohol Clinical Experimental Research	pClamp software (Sunnyvale, CA, RRID: rid_000085
1	25937170	google scholar	Neuron
1	25940654	google scholar	JCN
1	25940748	google scholar	JCN	RRID:nif-0000-00241, BDSC stock number 5905) were kept at 25°C, 65% humidity with a day- ... nc82 The mouse monoclonal antibody nc82 (Cat# nc82 RRID:AB_528108
1	25959730	google scholar	Neuron
1	25944479	google scholar	Journal of Neuroscience Research	C57Bl/6N inbred strain (RRID: JAX:005304
1	25957629	google scholar	Experimental Neurology	anti-Thy1 antibodies (Serotec, Oxford, UK; Cat. #MCA04G; RRID:AB_322809) and baby rabbit complement (Cedarlane, Ontario, Canada; Cat. #CED-CL3441). ... S2644; RRID:AB_477501
1	http://f1000r.es/59e	google scholar	F1000 Research	atabase) (RRID:nif-0000-20935) and Pathway24,25 (http://www.genome.jp/kegg/pathway.html) (RRID:nlx_31015)
1	25967681	PubMed	JCN	RRID: AB_2077527; RRID: AB_257881; RRID: AB_301787; RRID: AB_476737; RRID: AB_476831; RRID: AB_477617; RRID: nif-0000-00262; RRID:nif-0000-30467;
1	25963823	PubMed	JCN	http://rsbweb.nih.gov/ij/; RRID: nif-0000-30467) or in the Fiji distribution (http://fiji.sc/Fiji; RRID:SciRes_000137
1	25976159	PubMed	JCN	AB_2278725; AB_90953; GAD67; GLYT2; auditory pathways; presynaptic terminals; ratiometric analysis
1	25975775	google scholar	JCN	Abcam Cat# ab8955, RRID:AB_306886) was used to immunolabel proliferating RRID:AB_10000340
1	25976033	google scholar	JCN	AB_91337; CST; Cre; Emx1; MGI_2156086; MGI_3497947; MGI_3707420; RRIDs: MGI_2684610; nif-0000-00508; nif-0000-30467; rid_000081; spinal cord injury; transgenic
1	25975898	PubMed	JCN	RRID: AB_2107102; RRID: AB_2252786; RRID: AB_2314683; RRID: AB_2315193; RRID: AB_2315195; RRID: AB_2315196; RRID: AB_258720; RRID: AB_301438; antioxidant enzyme; development; immunohistochemistry; motor neuron; spinal cord
1	http://f1000r.es/56e	google scholar	F1000 Research	RRID:RGD_737929
1	25972173	google scholar	Journal of Neuroscience	Laboratory, RRID:IMSR_JAX:005703
1	25981177	google scholar	Journal of Neuroscience Research	rabbit polyclonal affinity purified, catalog No. 07–1491, RRID: AB_10562920
1	25995466	google scholar	Journal of Neuroscience	RRID:IMSR_JAX:000664), 2D2 T-cell receptor (TCR) transgenic mice (strain name: C57BL/6-Tg(Tcra2D2,Tcrb2D2)1Kuch/J; stock number 006912; The Jackson Laboratory; RRID:IMSR_JAX:006912
1	26004679	google scholar	Neuroscience	Sigma-Aldrich cat#PRS3331; RRID: AB_1858883
1	26005040	google scholar	Experimental Eye Research	RRID:IMSR_JAX:000664) and rd10 (RRID:MGI_3581193) mice of either sex between 45 and 140 days old were obtained from the Jackson Laboratory (Bar Harbor, ME). Cx36 −/− mice (Gjd2tm1Paul RRID:MGI_3810172
1	26004848	google scholar	Journal of Neuroscience Methods	RRID: AB_221569), chicken-anti-GFP (1:2,500; Aves Labs; Tigard, OR; RRID:AB_10000240
1	26010802	google scholar	JCN	B6SJL-Tg(SOD1-G93A)1Gur; #002726; RRID:IMSR_JAX: 002726; n = 32) mice were purchased from Jackson Labs (Bar ... (SigmaPlot, version 12.3; RRID:SciRes_000184
1	http://downloads.hindawi.com/journals/np/aip/472676.pdf	google scholar	Hindawi Press	Systat 11, RRID: nlx_157643 and Graphpad Prism 5, RRID: rid_000081
1	http://journal.frontiersin.org/article/10.3389/fmicb.2015.00563/pdf	google scholar	Frontiers in Microbiology	GOLD 1 (RRID:nif-0000-02918), MG-RAST 2 106 (RRID:OMICS_01456) and EMBL-EBI 3 (RRID:nlx_72386
1	26010947	PubMed	JCN	AB153; Millipore, Bedford, MA; RRID: AB_90738
1	26013807	google scholar	Journal of Neuroscience Methods
1	26010004	PubMed	Journal of Neuroscience Methods	AB_10708808; AB_1642257; AB_228307; AB_228341; AB_2491619; AB_260391; AB_330238; AB_398236; AB_476743; AB_634603; N-cadherin; RGD_70508; RRID; RRID: AB_1031185; RRID: rid_000081; Rho proteins; SCR_013725; SCR_013726; behavior; depression; resource ID; stress; β-catenin
1	26011242	PubMed	JCN	AB_10000340; AB_11180865; AB_141607; AB_141788; AB_2079751; AB_2252787; AB_2307342; AB_2337959; AB_2341143; AB_305869; AB_397879; RRIDs: AB_2341144; demyelination; oligodendrocytes; optic nerve; proteolipid protein; retina
1	26010578	PubMed	JCN	AB_10563566; AB_141381; AB_1966444; AB_2187832; AB_2314535; AB_887878; AB_90759; AB_94946; GABA; OMICS_00240; SciRes_000161; VGLUT; VGLUT3; brain; co-release; electron microscopy; glutamate; hippocampus; immunocytochemistry; neuron; nif-0000-10474; nif-0000-30467; rodent
1	26010698	google scholar	JCN	RRID:RGD_737903), and housed individually in a 12:12hour light ... Initiative Virus Production Core (RRID:nlx_156316)
1	http://onlinelibrary.wiley.com/doi/10.1002/cne.23804/abstract	google scholar	JCN	SP, Incstar, Cat# 20064, RRID: AB_572266
1	26027930	google scholar	Cell Reports	Germline deletion of Adamts9fl (RRID:JAX_026103)
1	26032888	google scholar	NeuroImage	RRID: SCR_013664
1	26031216	google scholar	Journal of Neuroscience Research	RRID: IMSR_JAX:000664
1	http://f1000research.com/articles/4-100/v1	google scholar	F1000 Research	RRID: R&D Systems Cat# AF2085 RRID:AB_2200235), rabbit monoclonal anti-Sox2, 0.5 μg/ml (RRID: Abcam Cat# ab92494 RRID:AB_10585428)
1	http://onlinelibrary.wiley.com/doi/10.1002/brb3.356/full	google scholar	Brain and Behavior	RefSeq: NM_007942.2; http://www.ncbi.nlm.nih.gov/nucleotide, RRID: nlx_84100
1	http://onlinelibrary.wiley.com/doi/10.1002/brb3.355/full	google scholar	Brain and Behavior	Novus Cat# NB300-194, RRID: AB_2109118
1	26053243	google scholar	Journal of Neuroscience Research	GTX26276; RRID: AB_367161
1	http://f1000research.com/articles/4-109/v1	google scholar	F1000 Research	Charles River, UK, RRID:RGD_737929
1	26047946	google scholar	Cell Communication and Signalling	phospho-SMAD1/5/8 (RRID:AB_331672, Cat# 9511 L, Cell Signaling Technology, Beverly, MA, USA), phospho-SMAD2 (RRID:AB_1587251, Cat# 04–953, Millipore A/S, Oslo, Norway) and GAPDH (RRID:AB_2107448, Cat# Ab8245
1	26053777	google scholar	JCN
1	26053631	google scholar	JCN	GFP; RRID:AB_11180610
1	26053997	google scholar	JCN	AB_1143173; AB_2110656; AB_2155784; AB_2160651; AB_2195807; AB_2239761; AB_2314539; AB_291611; AB_528427; AB_528490; AB_528504; glia; glucagon; progenitor; retina
1	26058702	google scholar	Human Brain Mapping	database (CoCoMac, RRID: nif-0000-00022
1	http://journal.frontiersin.org/article/10.3389/fmicb.2015.00628/pdf	google scholar	Frontiers in Microbiology	Jackson ImmunoResearch Laboratories, Inc., 262 West Grove, PA Cat # 111-065-003 RRID: AB_2337959
1	http://jn.sfn.org/press/June-17-2015-Issue/zns02415008997.pdf	google scholar	Journal of Neuroscience	MATLAB (RRID: nlx_153890; MATLAB 2008b; The MathWorks) and the open source MATLAB toolbox FieldTrip (RRID:nlx_143928
1	26066796	google scholar	PLoS One	ab25138, RRID: AB 2136615, lot GR127498-2, Abcam, Cambridge, UK), monoclonal rat anti-galectin-3 (1:50, clone M3/38, RRID: AB 1134237
1	http://journal.frontiersin.org/article/10.3389/fimmu.2015.00327/pdf	google scholar	Frontiers in Immunology	ackson Laboratories (RRID:IMSR_JAX:001026
1	http://f1000research.com/articles/4-125/v1	google scholar	F1000 Research	Tissue Type, Strain/Cell line, RRID, Details. Murine, BMDCs, C57/BL6 WT mouse, RRID:MGI_2439598, Female/Male. Murine, BMDCs, C57/BL6 TAP-L KO mouse, RRID:MGI_5636449,
1	f1000research.com/articles/4-148/v1	google scholar	F1000 Research	Studies Hybridoma Bank, E7-s, RRID:AB_528499, 45 ng/mL. Hax1, BD Biosciences, 610824, RRID:AB_398143, 250 ng/mL. ... 11266-1-AP, RRID:AB_2263720
1	26078102	google scholar	Neuroinformatics	FMRIB Software Library (FSL- RRID:birnlex_2067
1	26077244	google scholar	BMC Neuroscience	CS2 Vector Resource, RRID:nif-0000-3027
1	26084811	google scholar	Journal of Neuroscience Research	G8294; RRID: AB_477029; Sigma-Aldrich
1	26084360	google scholar	BMC Neuroscience	Sigma-Aldrich Cat# HPA028835 RRID:AB_10603025], Abnova rabbit anti-Slc10a4 (1:500 dilution) [Abnova Corporation Cat# PAB14855 RRID:AB_10696081], or Abgent rabbit anti-SLC10A4 (1:500 dilution) [Abgent Cat# AP10250b RRID:AB_10821224], or with mouse anti-V5 monoclonal antibody (1:5,000 dilution) [Invitrogen Cat# R96025 RRID:AB_159313] in blocking solution overnight at 4°C. The next day, cells were w…
1	26105692	google scholar	JCN	Serotec Cat# MCA77G, RRID: AB_325003) recognizes the alpha subunit of tubulin, ... 488 conjugated (Molecular Probes, Invitrogen, Cat# A11006, RRID: AB_141373
1	26096572	google scholar	Journal of Neuroscience Research	RRID: RGD_5508397) were used in this study. ... MCA341F; RRID: AB_322314;
1	26101098	google scholar	JCN	RRID:OMICS_01233) that was mounted to a fluorescent microscope and connected to a computer. ...San Jose, CA; RRID:nlx_157287
1	26109564	PubMed	JCN	(RRID:OMICS_01813); CLC Main Workbench; Cerebral Cortex; Ingenuity Pathway Analysis (RRID:nif-0000-33144); Injury; Plasticity; SD Sprague-Dawley Rats (RRID:RGD_70508)
1	26100963	google scholar	JCN	RRID:SciRes_000137), and Matlab V7.12 (http://www.mathworks.com/products/matlab/, RRID:nlx_153890). ... analyses and graphs, Graphpad Prism 5 (http://www.graphpad.com/, RRID:rid_000081
1	26107416	google scholar	Gene Expression Patterns
1	26105175	PubMed	JCN	CGRP; CGRP receptor antagonists; CLR; RAMP1; RRID:AB_142672,RRID:AB_2314535; RRID:AB_2238799; brainstem; primate. RRID:AB_2336928
1	26105993	google scholar	JCN	Millipore, AB1778, RRID:AB_2068336). This antibody was ...Doublecortin (Santa Cruz Laboratories, sc-8066, RRID:AB_2088494
1	26100612	PubMed	JCN	RRID:AB_2315426;
1	26105566	google scholar	JCN	Cat# 22939, RRID: AB_572245
1	http://f1000r.es/5g3	google scholar	F1000 Research	Mathworks, Inc., Natick, MA, RRID:nlx_153890
1	26105807	PubMed	JCN	RRID: AB_2493177
1	26104263	PubMed	JCN	MBF Bioscience, Williston, VT; RRID:nif-0000- 10294
1	26108958	google scholar	Journal of Neurophysiology	http://briansimulator.org/, 195 RRID:nif-0000-30223
1	26104264	PubMed	Journal of Neuroscience Research	illipore, mouse monoclonal, MAB374, AB_2107445
1	26123245	PubMed	Journal of Neuroscience Research	AB_2100313; AB_223647; AB_223651; AB_2315150; AB_2492290; AB_2492292; AB_2492293; AB_2492294; AB_304676; AB_771432;
1	26136049	google scholar	JCN
1	26139842	google scholar	Cerebral Cortex	fMRIB, Oxford, UK; RRID:birnlex_2067 and RRID:nif-0000-00305
1	26131686	google scholar	JCN	Spike 2 version 6.11 (RRID: nlx_156886) with a Power 1401 mark II digitizer (Cambridge Electronic Design, UK). ... Statistical analyses were performed using Graphpad Prism 6.0 (RRID: rid_000081
1	26132987	PubMed	JCN	RRID:nif-0000-30467; RRID:rid_000081; orofacial neuropathic pain. RRID:RGD_70508
1	26132842	PubMed	JCN	AB_10013660; AB_2160651; Enriched environment; autism; learning and memory; microRNA; neurogenesis; nif-0000-30176; nif-0000-3092; nlx_144442; nlx_152478
1	26147710	google scholar	Journal of Neuroscience Research	Openlab software (Improvision, Lexington, MA; RRID: rid_000096
1	26140698	google scholar	Journal of Neuroscience Research	GPNMB (AF2330, RRID:AB_2112943; R&D Systems, Minneapolis, MN), rabbit antiglyceraldehyde-3-phosphate dehydrogenase (GAPDH; 2118S, RRID:AB_10698756
1	26135580	google scholar	PLoS One	GFAP, 1:3000, Dakocytomation; Glostrup, Denmark; N1506, RRID:AB_10013482
1	http://f1000research.com/articles/4-147/v1	google scholar	F1000 Research	Mathworks, Inc., Natick, MA, RRID:nlx_153890
1	26153070	PubMed	Journal of Neuroscience Research	RRID:AB_628423; RRID:AB_785340; cell death;
1	26153447	PubMed	Journal of Neuroscience Research	D1 dopamine receptor; M4 receptor; RRID:AB_10693936; RRID:AB_10695746; RRID:AB_2140557; RRID:AB_331646; RRID:AB_476693; RRID:nif-0000-30467
1	26156987	google scholar	Journal of Neuroscience	Analysis of Functional NeuroImages (AFNI; RRID:nif-0000-00259) (Cox, 1996), SUMA (Saad and Reynolds, 2012), FSL (FSL, RRID:birnlex_2067
1	http://f1000research.com/articles/4-135/v1	google scholar	F1000 Research	human Ig, Life Technology, H17000, RRID:AB_1500566
1	26162823	google scholar	BMC Neuroscience	NeuroMab clone N192/12, Davis, CA, USA, catalog # 75-211, RRID #AB_2315846
1	26172557	google scholar	Journal of Neuroscience Research	MAB377; RRID: AB_10048713); 1:1,000 antimyelin basic protein (mouse monoclonal, clone SMI-94; Covance Research Products, Berkeley, CA; catalog No. SMI-94R-100 RRID: AB_510039
1	26174015	google scholar	BMC Neuroscience	Abcam Cat# ab7048, RRID:AB_305725) and NeuN (Merck Cat# MAB377, RRID:AB_11210778
1	26179415	google scholar	JCN	RRID:nlx_151924; Cardona et al., 2012) and reconstruct (http://synapses.clm.utexas.edu/tools/reconstruct/reconstruct.stm, RRID:nif
1	26179777	PubMed	JCN	GABA (RRID AB_477652); Tyrosin hydroxylase (RRID AB_2201526
1	26179639	google scholar	JCN	Bitplane; RRID: nif-0000-00314). ... RRID:nlx_151924) for Fiji (http://fiji.sc/; RRID:SciRes_000137
1	26182416	google scholar	Neuron
1	26183901	PubMed	JCN	AB_10000340; AB_2174013;
1	26197966	google scholar	Cell and Tissue Research	A2052 RRID: AB_477652; anti-Glutamate: Sigma-Aldrich Cat no. G9282 RRID: AB_259989). ...111-165-003 RRID:AB_2338000
1	26196227	google scholar	Journal of Immunology Methods	IgG, (Cat# sc-373943, RRID: AB_10915890) (anti-PFN) and Anti-6His mouse monoclonal antibody IgG (Cat# sc-53073, RRID:AB_783791
1	26212712	google scholar	Neuron

## Sheet: Antibodies-PRE
PMID	Journal	Author supplied reagent Name	If public or commercial, is it identifiable in a relevant database or vendor site?	Is the antibody identifiable in the AR?	Antibody registry ID	If obtained from non-commercial source, is a reference/source identifiable?	Catalog number	Lot number	Source organism	Target uniquely identifiable?	Clone ID	If uniquely identifiable, is the info in the paper or supplementary data?	Uniquely Identifiable?	Count identifiable	Total count
PubMed ID (or other identifier)		As it appears in the paper. We are only looking at primary antibodies (not secondary antibodies)	See curation guidelines for list of relevant databases or vendor sites.	See: http://antibodyregistry.org/	If applicable, paste the AR ID below	Can you find the lab or other source based on the reference to it (e.g. if you follow the citation chain, does the name remain identifiable and end at a person/lab?)	Is the catalog number reported (correctly)?	Is the lot number reported?	Is the organism from which the antibody was derived referenced, such as mouse anti-CD4.	Is the target identifiable, such as mouse CD4 gene	Is the clone ID reported (for monoclonal antibodies only)	Is the resource in the Materials and Methods/Experimental methods or supplementary data?		69	140
			yes/no	yes/no	if applicable	yes/no	yes/no if applicable	yes/no if applicable	yes/no	yes/no (e.g.includes gene/protein and species)	yes/no	paper/sup data
24555100	F1000 Research	Rabbit anti-MeCP2 serum	n	n			n	n	y	y	n	paper	n
24555100	F1000 Research	rabbit anti-MeCP2 antibodies (αe1)		n		y			y	y		paper	y
24555100	F1000 Research	rabbit anti-MeCP2 antibodies (Abcam2828)	y	y	AB_2143853		y	n	y	y	n	paper	y
24555100	F1000 Research	rabbit anti-MeCP2 antibodies (αe2)		n		y			y	y		paper	y
24555069	F1000 Research	glial fibrillary acidic protein (GFAP) (ThermoScientific, USA	n	n			n	n	n	y	n	paper	n
24555069	F1000 Research	activity regulated-cytoskeletal associated protein (Arc) (Lifespan Biosciences, Seattle, WA	n	n			n	n	n	y	n	paper	n
24555068	F1000 Research	goat polyclonal antibody to matrix metalloproteinase 3 (stromelysin) (MMP-3; Abcam, Cambridge, UK)	y	y	AB_881281		n	n	y	y	n	paper	y
24555064	F1000 Research	CHLI1 polyclonal antibody (gift from Dr. Robert Larkin (Michigan State University)		n		y			y	y		paper	y
23184649	Neurotoxicity Research	AQP4 (sc-20812)	y	y	AB_2274338		y	n	n	y	n	paper	y
23184649	Neurotoxicity Research	GAPDH (sc-166545)	y	y	AB_2107299		y	n	n	y	n	paper	y
22488162	Neurotoxicity Research	anti-CB1 receptor, 1: 1,000; Sigma, Germany	n	n			n	n	n	n	n	paper	n
22476946	Neurotoxicity Research	neuronal class III β-tubulin (Covance, MMS-435P)	y	y	AB_2313773		y	n	n	y	n	paper	y
22179976	Neurotoxicity Research	Affinity-purified rabbit polyclonal SK23 antibodies (Buchman et al., 1998)				y			y	n		paper	n
22179976	Neurotoxicity Research	Mouse polyclonal antibody against β-actin (Sigma)	n	n			n	n	y	y	n	paper	n
21725719	Neurotoxicity Research	mouse anti-Aβ1–5, 3D6	n	n			n	y	y	y	n	paper	n
21725719	Neurotoxicity Research	mouse anti-Aβ1–16, 6E10	y	y	AB_2313952		y	n	y	y	y	paper	y
21725719	Neurotoxicity Research	mouse anti-Aβ17–24, 4G8	y	y	AB_10174708		y	n	y	y	y	paper	y
21725719	Neurotoxicity Research	rabbit anti-Aβ17–31				y			n	y	y	paper	n
21725719	Neurotoxicity Research	rabbit anti-Aβ36–40				y		y	y	n	n	paper	n
21725719	Neurotoxicity Research	rabbit anti-Aβ38–42				y		y	y	n	n	paper	n
21725719	Neurotoxicity Research	mouse anti-amyloid precursor protein, 22C11	y	y	AB_94882		y	n	y	y	y	paper	y
21725719	Neurotoxicity Research	rabbit anti-amyloid precursor protein, C-terminal	y	y	AB_321972		y	n	y	y	n	paper	y
21725719	Neurotoxicity Research	rabbit anti-amyloid precursor protein, C-terminal				y		y	y	n	n	paper	n
21725719	Neurotoxicity Research	rabbit anti-amyloid precursor protein, C-terminal	y	y	AB_258409		y	n	y	y	n	paper	y
21725719	Neurotoxicity Research	rabbit anti-BACE1 (a.a. 46–163)				y		y	y	n	n	paper	n
21725719	Neurotoxicity Research	goat anti-choline acetyltransferase	n	n			y	n	y	n	n	paper	n
21725719	Neurotoxicity Research	rabbit anti-glutamic acid decarboxylase (GAD) 67	y	y	AB_90715		y	n	y	y	n	paper	y
21725719	Neurotoxicity Research	mouse anti-GAD67	y	y	AB_2278725		y	n	y	y	n	paper	y
21725719	Neurotoxicity Research	mouse anti-γ-aminobutyric acid transporter-1	n	n			y	n	n	y	n	paper	n
21725719	Neurotoxicity Research	mouse anti-growth-associated protein	y	y	AB_477034		y	n	y	y	n	paper	y
21725719	Neurotoxicity Research	mouse anti-microtubule associated protein-2	y	y	AB_477256		y	n	y	y	n	paper	y
21725719	Neurotoxicity Research	rabbit anti-phosphorylated-tau (p-Ser199/Ser202)	y	y	AB_261745		y	n	y	y	n	paper	y
21725719	Neurotoxicity Research	mouse anti-phosphorylated-tau (p-Ser396/Ser404)				y		n	y	n	n	paper	n
21725719	Neurotoxicity Research	mouse anti-parvalbumin	y	y	AB_477329		y	n	y	y	n	paper	y
21725719	Neurotoxicity Research	mouse anti-synaptophysin	y	y	AB_94786		y	n	y	y	n	paper	y
21725719	Neurotoxicity Research	rabbit and-synaptophysin	y	y	AB_562349		y	n	y	y	n	paper	y
21725719	Neurotoxicity Research	mouse anti-β-actin	y	y	AB_914101		y	n	y	y	n	paper	y
21725719	Neurotoxicity Research	mouse anti-tyrosine hydroxylase	y	y	AB_477569		y	n	y	y	n	paper	y
21725719	Neurotoxicity Research	mouse anti-vesicular glutamate transporter-1	y	y	AB_11214451		y	n	y	y	n	paper	y
23413915	Molecular Pain	CBS (1:200, Abnova, CA)	n	n			n	n	y	n	n	paper	n
23413915	Molecular Pain	Kv1.1	n	n			n	n	y	n	n	paper	n
23413915	Molecular Pain	Kv1.4 antibody (1:200, Alomone labs, Israel)	y	n			n	n	y	y	n	paper	y
22233577	Molecular Pain	polyclonal guinea-pig anti-human calcitonin gene related peptide (CGRP; 1:4000, Bachem; Torrance CA)	y	y	AB_2314158; AB_518152		y	y	y	y	n	paper	y
22233577	Molecular Pain	monoclonal mouse anti-dopamine β-hydroxylase (DBH; 1:5 MediMabs, gift of Dr. A. Claudio Cuello)		n		y		n	y	y	y	paper	y
22233577	Molecular Pain	polyclonal rabbit anti-proNGF (1:500, Alomone Labs, Israel)	y	y	AB_2040021		y	n	y	y	y	paper	y
22233577	Molecular Pain	monoclonal mouse anti-p75 (MC192; 1:5, Novus Biologicals)	n	n			n	n	y	y	y	paper	n
22233577	Molecular Pain	polyclonal rabbit anti-S100β (1:5000; Swant Switzerland)	y	y	AB_2315305		y	n	y	y	n	paper	y
22233577	Molecular Pain	polyclonal rabbit anti-PGP 9.5 antibody (1:800, Cedarlane; Burlington Ont.)	y	y	AB_2313685		y	n	y	y	n	paper	y
22233577	Molecular Pain	anti β-actin primary antibody (1:400, A5441, Sigma)	y	y	AB_476744		y	n	y	y	n	paper	y
22236461	Molecular Pain	CaVα2δ-1 (1:200, produced in rabbit, Lifespan Biosciences, Seattle, WA)	n	n			n	n	n	n	n	paper	n
22236461	Molecular Pain	glial fibrillary acidic protein (GFAP) for Schwann cell identification (1:200, produced in mouse, Sigma Aldrich Canada, Oakville, ON)	n	n			n	n	n	n	n	paper	n
22236461	Molecular Pain	neurofilaments (NF) 200 for axon and neuron identification (1:100, produced in mouse, Santa Cruz, Santa Cruz, CA)	n	n			n	n	n	n	n	paper	n
22236461	Molecular Pain	goat anti-ionized calcium-binding adaptor molecule 1 (Iba-1) (1:1000, produced in goat, Abcam, Cambridge, MA)	n	n			n	n	n	n	n	paper	n
22236461	Molecular Pain	microtubule associated protein-2 (MAP-2) (1:500, produced in rabbit, Sigma Aldrich Canada)	n	n			n	n	n	n	n	paper	n
22236461	Molecular Pain	anti-β-actin (1:100, Biogenesis Ltd. Poole, UK)	n	n			n	n	n	n	n	paper	n
22243518	Molecular Pain	rabbit monoclonal anti-P-Akt ser 473 (1:200; Cell Signalling, Danvers, MA, USA)	n	n			n	n	n	n	n	paper	n
22243518	Molecular Pain	polyclonal anti-NK1 (1:3,000; Advanced Targeting Systems, San Diego, CA, USA)	y	y	AB_458739		n	n	y	y	n	paper	y
22243518	Molecular Pain	mouse anti-Neu N (neurons, 1:500; Millipore, Temecula, CA, USA)	n	n			n	n	n	n	n	paper	n
22243518	Molecular Pain	rabbit anti-GluA1 (1:1000; Millipore, Temecula, CA)	n	n			n	n	n	n	n	paper	n
22269797	Molecular Pain	Resveratrol was from Cayman Chemical	n	n			n	n	n	n	n	paper	n
22269797	Molecular Pain	mouse 2.5S NGF was from Millipore	n	n			n	n	n	n	n	paper	n
22269797	Molecular Pain	p-ERK (Thr202/Tyr204, cat# 4377)	y	y	AB_331775		y	n	y	y	n	paper	y
22269797	Molecular Pain	total ERK, p-eIF4E (Ser209, cat# 9741)	y	y	AB_331677		y	n	y	y	n	paper	y
22269797	Molecular Pain	total eIF4E	n	n			n	n	n	n	n	paper	n
22269797	Molecular Pain	p-mTOR (Ser2448, cat# 2971)	y	y	AB_330971		y	n	y	y	n	paper	y
22269797	Molecular Pain	total mTOR	n	n			n	n	n	n	n	paper	n
22269797	Molecular Pain	p-4EBP(Thr37/46, cat # 9459)	y	y	AB_330985		y	n	y	y	n	paper	y
22269797	Molecular Pain	total 4EBP	n	n			n	n	n	n	n	paper	n
22269797	Molecular Pain	p-eIF4G (Ser1108, cat# 2441)	y	y	AB_2277632		y	n	y	y	n	paper	y
22269797	Molecular Pain	total eIF4G	n	n			n	n	n	n	n	paper	n
22269797	Molecular Pain	p-AKT (Ser473, cat# 4058)	y	y	AB_331169		y	n	y	y	n	paper	y
22269797	Molecular Pain	total AKT	n	n			n	n	n	n	n	paper	n
22269797	Molecular Pain	GAPDH	n	n			n	n	n	n	n	paper	n
22269797	Molecular Pain	eIF4A	n	n			n	n	n	n	n	paper	n
23295855	Neurobiology of Disease	rat anti-mouse-CD68 antibody	n	n			n	n	n	n	n	paper	n
23295855	Neurobiology of Disease	IL-1R antibody was purchased from Santa Cruz Biotechnology (CA, USA)	n	n			n	n	n	n	n	paper	n
23295855	Neurobiology of Disease	monoclonal NR2B	n	n			n	n	n	n	n	paper	n
23295855	Neurobiology of Disease	GluR2 antibodies from NeuroMab (Davis, CA, USA)	y	y	AB_2232661		n	n	y	y	n	paper	y
23295855	Neurobiology of Disease	polyclonal GluR1 antibodies from Calbiochem (Merck, Darmstadt, Germany)	n	n			n	n	n	n	n	paper	n
23295855	Neurobiology of Disease	monoclonal NR2A antibody from Zymed (San Francisco, CA, USA)	n	n			n	n	n	n	n	paper	n
23295855	Neurobiology of Disease	monoclonal tubulin antibody from Sigma Aldrich (S. Louis, MO, USA)	n	n			n	n	n	n	n	paper	n
23295856	Neurobiology of Disease	anti-p62 (1:1000; Progen, Heidelberg)	n	n			n	n	n	n	n	paper	n
23295856	Neurobiology of Disease	anti-NBR1 (6B11) (1:1000; Abnova, Taipei)	n	n			n	n	n	n	n	paper	n
23295856	Neurobiology of Disease	anti-nuclear factor (erythroid-derived 2)-like 2 (Nrf2; 1:1000; Santa Cruz Biotechnology, Santa Cruz, CA)	n	n			n	n	n	n	n	paper	n
23295856	Neurobiology of Disease	anti-Xpo-1 (1:1000; BD Biosciences, Franklin Lakes, NJ)	n	n			n	n	n	n	n	paper	n
23295856	Neurobiology of Disease	anti-htt (MAB2166; 1:1000)	y	y	AB_2123255		y	n	y	y	n	paper	y
23295856	Neurobiology of Disease	anti-catalase (1:5000)	n	n			n	n	n	n	n	paper	n
23295856	Neurobiology of Disease	anti-htt (EM48) (1:1000) from Millipore (Massachusetts, CA)	y	y	AB_177645		n	n	y	y	y	paper	y
23295856	Neurobiology of Disease	α-tubulin (1:50,000; Sigma, St. Louis, MO)	n	n			n	n	n	n	n	paper	n
23295856	Neurobiology of Disease	lamin B (M-20) (1:1000; Santa Cruz Biotechnology)	y	y	AB_648158		n	n	y	y	y	paper	y
23295856	Neurobiology of Disease	NeuN (1:1000; Millipore)	n	n			n	n	n	n	n	paper	n
23295857	Neurobiology of Disease	mouse monoclonal antibody against dystrophin (1:100, Novocastra)	n	n			n	n	n	n	n	paper	n
23295857	Neurobiology of Disease	rabbit polyclonal antibody against neurofilament M (1:500, Millipore	n	n			n	n	n	n	n	paper	n
23313314	Neurobiology of Disease	Rat anti-BrdU antibody (1:100, Abcam)	n	n			n	n	n	n	n	paper	n
23313314	Neurobiology of Disease	mouse-anti NeuN antibody (1:500, Millipore)	n	n			n	n	n	n	n	paper	n
23313314	Neurobiology of Disease	anti-Iba-1 antibody	n	n			n	n	n	n	n	paper	n
23313315	Neurobiology of Disease	rabbit monoclonal anti-NF-κB p65 antibody (1:1000 dilution; catalog number: 8242; Cell signaling Technology, Danvers, MA)	y	y	AB_10859369		y	n	y	y	n	paper	y
23313315	Neurobiology of Disease	rabbit polyclonal anti-histone H3 antibody (1:1000 dilution; catalog number: 9715; Cell signaling Technology)	y	y	AB_331563		y	n	y	y	n	paper	y
10777769	Journal of Neuroscience	ERK polyclonal antibody	y	y	AB_430839		n	n	n	y	n	paper	y
10777769	Journal of Neuroscience	phospho-CREB polyclonal antibody	n	n			n	n	n	y	n	paper	n
23345245	Journal of Neuroscience	rabbit anti-Sox10	n			y	n	n	y			na	n
23345245	Journal of Neuroscience	rabbit anti-GFP	n				n	n	y	n		na	n
23345245	Journal of Neuroscience	mouse anti-BrdU	y	n			y	n	y	y	y	paper	y
23345245	Journal of Neuroscience	mouse anti- Isl	y	y			y	n	y	n	y	paper	y
23345245	Journal of Neuroscience	mouse anti-HuC/D	y	n			n	n	y	n	y	paper	y
23365220	Journal of Neuroscience	4C12	y	n			n	n	y	n	y	paper	y
23365220	Journal of Neuroscience	zpr-1	y	y			y	n	y	n	n	paper	y
23365220	Journal of Neuroscience	GluR4	n	n			n	n	y	n	n	na	n
23365220	Journal of Neuroscience	GluR2	n	n			n	n	y	n	n	na	n
23365220	Journal of Neuroscience	GAD 65/67	y	y			n	n	y	n		paper	y
23365220	Journal of Neuroscience	Ribeye-b		n				n	y		n	na	n
23365253	Journal of Neuroscience	SV2	y	y			y	n	n	n	n	paper	y
23365253	Journal of Neuroscience	anti-GFP	y	y			y	n	n	n		paper	y
23365253	Journal of Neuroscience	4d9	y	n			y	n	n	n	n	paper	y
23365253	Journal of Neuroscience	anti- Prox-1	y	y			y	n	n	n		paper	y
11027223	Journal of Neuroscience	human EC-SOD	n	n			n	n	n	n	n	paper	n
11027223	Journal of Neuroscience	mouse EC-SOD	n	n			n	n	n	n	n	paper	n
23345232	Journal of Neuroscience	rabbit anti-active caspase-3	y	y			y	n	y	n	y	paper	y
23345232	Journal of Neuroscience	mouse anti-tyrosine hydroxylase 1	y	y			y	y	y	n	n	paper	y
23345232	Journal of Neuroscience	rabbit anti-galanin	y	y			y	n	y	n	n	paper	y
23345232	Journal of Neuroscience	rabbit anti--catenin	y	y			y	y	y	n		paper	y
23345232	Journal of Neuroscience	rat anti-serotonin	y	y			y	n	y	n	n	paper	y
23345247	Journal of Neuroscience	SV2	n	n			n	n	n	n	n	paper	n
23345247	Journal of Neuroscience	ZNP-1	n	y		n	n	n	n		n	paper	n
22674266	Journal of Neuroscience	primary antibody(300 μl of 1:1000 GFP Mouse antibody, Invitrogen)	n	n			n	n	n	y	n	paper	n
23325262	Journal of Neuroscience	GAD67	y	y	AB_2278725		n	n	y	y	n	paper	y
23325261	Journal of Neuroscience	anti-Kv2.1 antibody	n	n			n	n	y	n	n	paper	n
23325261	Journal of Neuroscience	anti-HA Alexa Fluor-594	y	y	AB_1500205		n	n	n	y	n	paper	y
23322547	JCN	goat anti-cholera toxin	y	n			n	n	y	y	n	paper	y
23322532	JCN	rabbit anti-NGF IgG	n	n			n	n	y	y	n	paper	n
23322532	JCN	mouse anti-β actin IgG	n	n			n	n	y	y	n	paper	n
23322532	JCN	sheep anti-tyrosine hydroxylase (TH) IgG	y	y	AB_90755		n	n	y	y	n	paper	y
23322532	JCN	rabbit anti-calcitonin gene-related peptide (CGRP) IgG	y	n			n	n	y	y	n	paper	y
23322532	JCN	rabbit anti-substance P (SP) IgG	n	n			n	n	y	y	n	paper	n
23322491	JCN	NeuN antibody	y	y	multiple AR IDs		y	n	y	y	y	paper	y
23322443	JCN	rabbit anti-PHA-L	n	n			n	n	n	y	n	paper	n
23296922	JCN	mouse monoclonal (6G9) anti-CaMKIIα antibody	y	y	AB_447192		y	y	y	y	y	paper	y
23296922	JCN	rabbit anti-PHAL	n	n			n	n	n	y	n	paper	n
22736487	JCN	chicken anti-GFP	y	y			y	n	y	y	n	paper	y
22736487	JCN	rabbit polyclonal antiglycine antibody	y	y			y	n	y	n	n	paper	y

## Sheet: Antibody-POST
PMID	Journal	Antibody name	ID reported	ID corrected	Resolver	Antibody contains RRID?	False negative, True negative, True positive, False positive	Correct usage?	Minor correction	Minor correction because of space?	Antibody Identifiable	Primary or Secondary Ab?	Catalog number	Total count identifiable	Total count
PubMed ID (or other identifier)						0.955457	(FN, TN, TP, FP)	y/n (percent displays percentage with incorrect usage)	(Syntactic Accuracy)	101	0.96129	1	Is the catalog number reported (correctly)? *Note- blank cells indicate the Ab is non-commercial, ie, there is no catalog #	447	465
						429	0.953229	413
24715505	JCN	Fluorochrome, Inc., Denver CO, RRID: AB_2311977	RRID:AB_2311977	RRID:AB_2311977	http://scicrunch.com/resolver/RRID:AB_2311977	y	TP	n	n		y	P	n
24737644	JCN	SWS opsin antibody JH455 (1:25,000 dilution; donation from U. GrÃ¼nert, University of Sydney, Australia; RRID:AB_2313107	RRID:AB_2313107	RRID:AB_2313107	http://scicrunch.com/resolver/RRID:AB_2313107	y	TP	n	n		y	P
24737644	JCN	monoclonal mouse antibody Rho1D4 (1:500; Chemicon/Millipore; RRID:AB_2313039	RRID:AB_2313039	RRID:AB_2313039	http://scicrunch.com/resolver/RRID:AB_2313039	y	TP	n	n		y	P	y
24984694	JCN	The orexin antibody was a goat polyclonal antibody (Santa Cruz Biotechnology, Santa Cruz, CA; catalog No. SC-8070, C-19; RRID:AB_2315772)	RRID:AB_2315772	RRID:AB_2315772	http://scicrunch.com/resolver/RRID:AB_2315772	y	TP	n	n		y	P	y
24984694	JCN	GFP antibody raised in chicken against recombinant GFP protein (RRID:AB_1000024; Aves Labs, Tigard, OR )	RRID:AB_1000024	RRID:AB_1000024	http://scicrunch.com/resolver/RRID:AB_1000024	y	TP	n	n		y	P	n
25043933	JCN	TH) polyclonal antibody (RRID:AB_477627	RRID:AB_477627	RRID:AB_477627	http://scicrunch.com/resolver/RRID:AB_477627	y	TP	n	n		n	P	n
24687876	JCN	monoclonal contactin-associated protein (Caspr) antiserum (Peles et al., 1997; catalog No. contactin-associated protein [Caspr], RRID:AB_2311776)	RRID:AB_2311776	RRID:AB_2314220	http://scicrunch.com/resolver/RRID:AB_2314220	y	TP	n	n		y	P	y
24687876	JCN	KCNQ2N antiserum (Dr. Edward Cooper; cat- alog No. KCNQ2N, RRID:AB_2312342)	RRID:AB_2312342	RRID:AB_2314688	http://scicrunch.com/resolver/RRID:AB_2314688	y	TP	n	n		y	P	y
24687876	JCN	KCNQ3C antiserum (Dr. Edward Cooper; catalog No. KCNQ3C, RRID:AB_2312343)	RRID:AB_2312343	RRID:AB_2314689	http://scicrunch.com/resolver/RRID:AB_2314689	y	TP	n	n		y	P	y
24687876	JCN	Kv1.1 antiserum (NeuroMab; catalog No. K20/78, RRID:AB_2312366)	RRID:AB_2312366	RRID:AB_2314713	http://scicrunch.com/resolver/RRID:AB_2314713	y	TP	n	n		y	P	y
24899721	Journal of Neuroscience	a mouse monoclonal antibody against actin (clone C4, 69100, blot 1:4000, MP Biomedicals; AB_367251)	AB_367251	RRID:AB_367251	http://scicrunch.com/resolver/RRID:AB_367251	y	TP	n	n		y	P	y
24920616	Journal of Neuroscience	CR (Swant, catalog #6B3, RRID: AB_1000032)	RRID: AB_1000032	RRID:AB_10000320	http://scicrunch.com/resolver/RRID:AB_10000320	y	TP	n	n	y	y	P	y
24954002	JCN	TH (ImmunoStar, Hudson, WI, Cat# 22141, RRID: AB_572268),	RRID: AB_572268	RRID:AB_572268	http://scicrunch.com/resolver/RRID:AB_572268	y	TP	n	n	y	y	P	y
25044230	JCN	rabbit anti-β-galactosidase (MP Biomedical, rabbit polyclonal, cat #55976 RRID: AB_10013481	RRID: AB_10013481	RRID:AB_10013481	http://scicrunch.com/resolver/RRID:AB_10013481	y	TP	n	n	y	y	P	y
24752702	JCN	anti-GFPch, AB16901; Chemicon; 1:150 and 1:170; RRID: AB_90432;	RRID: AB_90432	RRID:AB_90432	http://scicrunch.com/resolver/RRID:AB_90432	y	TP	n			y	P	y
24920622	Journal of Neuroscience	APC-labeled anti- mouse Arginase-1 (R&D Systems, RRID:nlx_152445 catalog #IC5868A)	RRID:nlx_152445	RRID:nlx_152445	http://scicrunch.com/resolver/RRID:nlx_152445	y	TP	n			y	P	y
24665018	JCN	anti- choleragenoid (primary antibody, List Biological Labora- tories, Cat. no. 703, RRID: AB_10013220)	AB_10013220	RRID:AB_10013220	http://scicrunch.com/resolver/RRID:AB_10013220	y	TP	y	n		y	P	y
24671998	Journal of Neuroscience	Plasma Corticosterone (CORT; Enzo Life Sciences, catalog #EK377, RRID: RRID:AB_2307314)	RRID:AB_2307314	RRID:AB_2307314	http://scicrunch.com/resolver/RRID:AB_2307314	y	TP	y	n		y	P	y
24671998	Journal of Neuroscience	Insulin-like growth factor 1 (IGF-1; Boster Biological Technology, catalog #ADI-900-097, RRID:AB_2307315),	RRID:AB_2307315	RRID:AB_2307315	http://scicrunch.com/resolver/RRID:AB_2307315	y	TP	y	n		y	P	y
24671998	Journal of Neuroscience	Leptin (Millipore, catalog #EZRL-83K, RRID:AB_2307316),	RRID:AB_2307316	RRID:AB_2307316	http://scicrunch.com/resolver/RRID:AB_2307316	y	TP	y	n		y	P	y
24671998	Journal of Neuroscience	Tri-iodothyronine (T3, CUSABIO, catalog #CSB-E05085r, RRID: AB_2307317)	RRID:AB_2307317	RRID:AB_2307317	http://scicrunch.com/resolver/RRID:AB_2307317	y	TP	y	n		y	P	y
24687876	JCN	KCNQ5 antiserum (Millipore Chemicon/Upstate/Linco; catalog No. AB5599, RRID:AB_210806)	RRID:AB_210806	RRID:AB_210806	http://scicrunch.com/resolver/RRID:AB_210806	y	TP	y	n		y	P	y
24687876	JCN	panNav monoclonal antiserum (Sigma- Aldrich; catalog No. S8809, RRID:AB_477552)	RRID:AB_477552	RRID:AB_477552	http://scicrunch.com/resolver/RRID:AB_477552	y	TP	y	n		y	P	y
24715479	JCN	mouse anti-hair cell HCS-1 (1:1,000, RRID: AB_10804296, gift of J. Corwin)	RRID:AB_10804296	RRID:AB_10804296	http://scicrunch.com/resolver/RRID:AB_10804296	y	TP	y	n		y	P
24715479	JCN	mouse anti-tyrosine hydroxylase (TH; 1:1,000; Millipore/Chemicon MAB318, RRID: AB_2201528, Temecula, CA)	RRID:AB_2201528	RRID:AB_2201528	http://scicrunch.com/resolver/RRID:AB_2201528	y	TP	y	n		y	P	y
24715479	JCN	sheep anti-TH 1:3,000; Millipore/Chemicon AB1542, RRID: AB_90755)	RRID:AB_90755	RRID:AB_90755	http://scicrunch.com/resolver/RRID:AB_90755	y	TP	y	n		y	P	y
24715505	JCN	Clontech, Mountain View, CA; Cat. No. 632496, RRID: AB_10013483	RRID:AB_10013483	RRID:AB_10013483	http://scicrunch.com/resolver/RRID:AB_10013483	y	TP	y	n		y	P	y
24715505	JCN	Millipore, Cat. No. ABN78, RRID: AB_10807945	RRID:AB_10807945	RRID:AB_10807945	http://scicrunch.com/resolver/RRID:AB_10807945	y	TP	y	n		y	P	y
24715505	JCN	Thermo Scientific Pierce Antibodies, Cat. No. PA1-46351; RRID: AB_1091086)	RRID:AB_1091086	RRID:AB_1091086	http://scicrunch.com/resolver/RRID:AB_1091086	y	TP	y	n		y	P	y
24715505	JCN	Abcam, Cambridge, MA; Cat. No. ab80589; RRID: AB_1640532)	RRID:AB_1640532	RRID:AB_1640532	http://scicrunch.com/resolver/RRID:AB_1640532	y	TP	y	n		y	P	y
24715505	JCN	Millipore, Cat. No. AB144P, RRID: AB_2079751	RRID:AB_2079751	RRID:AB_2079751	http://scicrunch.com/resolver/RRID:AB_2079751	y	TP	y	n		y	P	y
24715505	JCN	Millipore, Cat. No. AB5062P, RRID: AB_2301998	RRID:AB_2301998	RRID:AB_2301998	http://scicrunch.com/resolver/RRID:AB_2301998	y	TP	y	n		y	P	y
24715505	JCN	Abcam, Cat. No. ab13970, RRID: AB_300798	RRID:AB_300798	RRID:AB_300798	http://scicrunch.com/resolver/RRID:AB_300798	y	TP	y	n		y	P	y
24715505	JCN	Millipore, Cat. No. AB152, RRID: AB_390204	RRID:AB_90755	RRID:AB_90755	http://scicrunch.com/resolver/RRID:AB_90755	y	TP	y	n		y	P	y
24715505	JCN	Millipore, Billerica MA; Cat. No. AB1542, RRID: AB_90755	RRID: AB_90755	RRID: AB_90755	http://scicrunch.com/resolver/RRID: AB_90755	y	TP	y	n		y	P	y
24715528	JCN	anti-Oct-4 Abcam (ab19857, RRID:AB_445175, rabbit polyclonal)	RRID:AB_10063408	RRID:AB_10063408	http://scicrunch.com/resolver/RRID:AB_10063408	y	TP	y	n		y	P	y
24715528	JCN	anti-SSEA4 (Abcam (ab16287, RRID:AB_778073, mouse monoclonal))	RRID:AB_10807945	RRID:AB_10807945	http://scicrunch.com/resolver/RRID:AB_10807945	y	TP	y	n		y	P	y
24715528	JCN	anti-b-tubulin III (Covance (MMS435P, RRID:AB_10063408, mouse monoclonal))	RRID:AB_2109952	RRID:AB_2109952	http://scicrunch.com/resolver/RRID:AB_2109952	y	TP	y	n		y	P	y
24715528	JCN	anti-GFAP (Dako (M0761, RRID:AB_2109952, mouse monoclonal))	RRID:AB_2251134	RRID:AB_2251134	http://scicrunch.com/resolver/RRID:AB_2251134	y	TP	y	n		y	P	y
24715528	JCN	anti-O4 (Millipore (MAB345, RRID:AB_94872, mouse monoclonal))	RRID:AB_445175	RRID:AB_445175	http://scicrunch.com/resolver/RRID:AB_445175	y	TP	y	n		y	P	y
24715528	JCN	anti-Galactocerebroside (Millipore (MAB342, RRID:AB_94857, mouse monoclonal))	RRID:AB_664169	RRID:AB_664169	http://scicrunch.com/resolver/RRID:AB_664169	y	TP	y	n		y	P	y
24715528	JCN	anti-nestin (Millipore (MAB5326, RRID:AB_2251134, mouse monoclonal))	RRID:AB_778073	RRID:AB_778073	http://scicrunch.com/resolver/RRID:AB_778073	y	TP	y	n		y	P	y
24715528	JCN	anti-NeuN (Millipore (ABN78, RRID:AB_10807945, rabbit polyclonal))	RRID:AB_94857	RRID:AB_94857	http://scicrunch.com/resolver/RRID:AB_94857	y	TP	y	n		y	P	y
24715528	JCN	anti-O4 PE (R&D Systems (FAB1326P, RRID:AB_664169, mouse monoclonal))	RRID:AB_94872	RRID:AB_94872	http://scicrunch.com/resolver/RRID:AB_94872	y	TP	y	n		y	P	y
24715528	JCN	anti-GalC A488 Millipore (MAB342A4, RRID:AB_94857, mouse monoclonal)	RRID:AB_94857	RRID:AB_94857	http://scicrunch.com/resolver/RRID:AB_94857	y	TP	y	n		y	P	y
24715575	JCN	Interleukin receptor 2 alpha (CD25)	RRID:AB_306380	RRID:AB_306380	http://scicrunch.com/resolver/RRID:AB_306380	y	TP	y	n		y	P	y
24715575	JCN	AP-2/l2	RRID:AB_398872	RRID:AB_398872	http://scicrunch.com/resolver/RRID:AB_398872	y	TP	y	n		y	P	y
24715575	JCN	TGN 46	RRID:AB_443307	RRID:AB_443307	http://scicrunch.com/resolver/RRID:AB_443307	y	TP	y	n		y	P	y
24715575	JCN	MAP-2	RRID:AB_1106771	RRID:AB_1106771	http://scicrunch.com/resolver/RRID:AB_1106771	y	TP	y	n		y	P	y
24715575	JCN	Vesicular-GABA- Transporter (VGAT)	RRID:AB_887869	RRID:AB_887869	http://scicrunch.com/resolver/RRID:AB_887869	y	TP	y	n		y	P	y
24737624	JCN	GFP (Molecular Probes, Eugene, OR, cat. no. A21311, RRID: AB_10058149)	RRID:AB_10058149	RRID:AB_10058149	http://scicrunch.com/resolver/RRID:AB_10058149	y	TP	y	n		y	P	y
24737624	JCN	polyclonal antibody against tyrosine hydroxylase (TH) (Chemicon, Temecula, CA, AB1542, RRID: AB_90755)	RRID:AB_90755	RRID:AB_90755	http://scicrunch.com/resolver/RRID:AB_90755	y	TP	y	n		y	P	y
24737644	JCN	LWS opsin	RRID:AB_177456	RRID:AB_177456	http://scicrunch.com/resolver/RRID:AB_177456	y	TP	y	n		y	P	y
24737644	JCN	Peanut agglutinin (PNA)	RRID:AB_2313597	RRID:AB_2313597	http://scicrunch.com/resolver/RRID:AB_2313597	y	TP	y	n		y	P	y
24737644	JCN	This antibody can also be purchased commercially (Chemicon/Millipore, Cat. No. AB5407; RRID:AB_177457).	RRID:AB_177457	RRID:AB_177457	http://scicrunch.com/resolver/RRID:AB_177457	y	FP	y	n		y	P	y
24740429	Neurotoxicity Research	anti-tyrosine hydroxylase (TH) antibody (Vector Labora- tories Cat# VP-T489 RRID:AB_10013701)	RRID:AB_10013701	RRID:AB_10013701	http://scicrunch.com/resolver/RRID:AB_10013701	y	TP	y	n		y	P	y
24752570	JCN	ChAT	RRID:AB_11214092	RRID:AB_11214092	http://scicrunch.com/resolver/RRID:AB_11214092	y	TP	y	n		y	P	y
24752570	JCN	VAChT (Chemicon; AB1588; guinea pig polyclonal; RRID:AB_11214110)	RRID:AB_11214110	RRID:AB_11214110	http://scicrunch.com/resolver/RRID:AB_11214110	y	TP	y	n		y	P	y
24752570	JCN	VAChT (Chemicon; AB 1578/AG260; goat polyclonal; RRID:AB_10000324)	RRID:AB_10000324	RRID:AB_10000324	http://scicrunch.com/resolver/RRID:AB_10000324	y	TP	y	n		y	P	y
24752570	JCN	M2-mAChR	RRID:AB_2080068	RRID:AB_2080068	http://scicrunch.com/resolver/RRID:AB_2080068	y	TP	y	n		y	P	y
24752570	JCN	VGluT1 (Synaptic Systems; catalog No. 135302; rabbit polyclonal; RRID AB 887877)	RRID AB 887877	RRID:AB_887877	http://scicrunch.com/resolver/RRID:AB_887877	y	TP	y	n		y	P	y
24752666	JCN	nti-ErbB4 antibodies (Cell Signaling Technology, Beverly, MA, Cat. no. 4795, RRID:AB_2099883)	RRID:AB_2099883	RRID:AB_2099883	http://scicrunch.com/resolver/RRID:AB_2099883	y	TP	y	n		y	P	y
24752666	JCN	ouse anti-actin (1:10,000, EMD Millipore, Bedford, MA, Cat. no. MAB1501R, RRID:AB_94235)	RRID:AB_94235	RRID:AB_94235	http://scicrunch.com/resolver/RRID:AB_94235	y	TP	y	n		y	P	y
24752666	JCN	rabbit anti-Erk1 (1:2000, Santa Cruz Biotechnology, Santa Cruz, CA, Cat. no. sc-94, Lot 310, RRID:AB_2140110)	RRID:AB_2140110	RRID:AB_2140110	http://scicrunch.com/resolver/RRID:AB_2140110	y	TP	y	n		y	P	y
24752666	JCN	mouse anti-PSD95 (1:10,000, NeuroMab, Davis, CA, Cat. no. 75-028, RRI- D:AB_2292909)	RRID:AB_2292909	RRID:AB_2292909	http://scicrunch.com/resolver/RRID:AB_2292909	y	TP	y	n		y	P	y
24752666	JCN	nti-CamKII, clone 6G9 (Thermo Scientific Pierce Antibodies, Cat. no. MA1–048, RRID:AB_325403)	RRID:AB_325403	RRID:AB_325403	http://scicrunch.com/resolver/RRID:AB_325403	y	TP	y	n		y	P	y
24760871	Journal of Neuroscience	HDAC1 (1:1000, PA1- 860, rabbit polyclonal; Affinity Bio Reagents, RRID:AB_2118091)	RRID:AB_2118091	RRID:AB_2118091	http://scicrunch.com/resolver/RRID:AB_2118091	y	TP	y	n		y	P	y
24760871	Journal of Neuroscience	HDAC2 (1:200, H2663, mouse monoclonal; Sigma Aldrich, RRID: AB_261977)	RRID: AB_261977	RRID: AB_261977	http://scicrunch.com/resolver/ RRID: AB_261977	y	TP	y	n		y	P	y
24760871	Journal of Neuroscience	Sox10 (1:200, N-20, sc-17342, goat polyclonal; Santa Cruz Biotechnology, RRID:AB_2195374; 1:200,	RRID:AB_2195374	RRID:AB_2195374	http://scicrunch.com/resolver/RRID:AB_2195374	y	TP	y	n		y	P	y
24760871	Journal of Neuroscience	SI058C01, rab- bit polyclonal DCS, RRID:AB_2313583)	RRID:AB_2313583	RRID:AB_2313583	http://scicrunch.com/resolver/RRID:AB_2313583	y	TP	y	n		y	P	y
24760871	Journal of Neuroscience	Pax3 (1:100, mouse monoclonal; Developmental Studies Hybridoma Bank, RRID:AB_528426)	RRID:AB_528426	RRID:AB_528426	http://scicrunch.com/resolver/RRID:AB_528426	y	TP	y	n		y	P	y
24760871	Journal of Neuroscience	NeuroD1 (1:200, sc-1084, goat polyclonal; Santa Cruz Biotechnology, RRID:AB_630922)	RRID:AB_630922	RRID:AB_630922	http://scicrunch.com/resolver/RRID:AB_630922	y	TP	y	n		y	P	y
24760871	Journal of Neuroscience	Islet1 (1:200, 39.4D5, mouse monoclonal; Developmental Studies Hybridoma Bank, RRID:AB_528173)	RRID:AB_528173	RRID:AB_528173	http://scicrunch.com/resolver/RRID:AB_528173	y	TP	y	n		y	P	y
24760871	Journal of Neuroscience	Sox10 (N-20, sc-17342, goat polyclonal, Santa Cruz Biotechnology, or mouse monoclonal, R&D Systems, RRID:AB_2195180, both at 1:500)	RRID:AB_2195180	RRID:AB_2195180	http://scicrunch.com/resolver/RRID:AB_2195180	y	TP	y	n		y	P	y
24760871	Journal of Neuroscience	Fabp7 (1:500, rabbit poly- clonal; Abcam, RRID:AB_880078)	RRID:AB_880078	RRID:AB_880078	http://scicrunch.com/resolver/RRID:AB_880078	y	TP	y	n		y	P	n
24760871	Journal of Neuroscience	GAPDH (1:5000, mouse monoclonal; Hytest, RRID:AB_1616722)	RRID:AB_1616722	RRID:AB_1616722	http://scicrunch.com/resolver/RRID:AB_1616722	y	TP	y	n		y	P	n
24771457	Journal of Neuroscience	Anti-DIG	RRID:AB_2313639	RRID:AB_2313639	http://scicrunch.com/resolver/RRID:AB_2313639	y	TP	y	n		y	P	y
24771457	Journal of Neuroscience	rabbit polyclonal antibody against Xenopus laevis (Gaolf) was obtained from Cosmo Bio (Tokyo, Japan; COP-080058; RRID: AB_2315629)	RRID: AB_2315629	RRID: AB_2315629	http://scicrunch.com/resolver/ RRID: AB_2315629	y	TP	y	n		y	P	y
24771457	Journal of Neuroscience	Mouse mono- clonal anti-acetylated tubulin (AcT) antibody (T6793; RRID: AB_477585)	RRID: AB_477585	RRID: AB_477585	http://scicrunch.com/resolver/RRID: AB_477585	y	TP	y	n		y	P	y
24771457	Journal of Neuroscience	Mouse monoclonal anti-Gao antibody (MAB3073; RRID: AB_94671)	RRID: AB_94671	RRID: AB_94671	http://scicrunch.com/resolver/RRID: AB_94671	y	TP	y	n		y	P	y
24782245	JCN	Anti-Drosophila vesicular glutamate transporter (DVGLUT; a gift from Dr. A. DiAntonio, Washington Uni- versity School of Medicine, St. Louis, MO; Dr. A. Dianto- nio; catalog No. NA, RRID:AB_2307294)	RRID:AB_2307294	RRID:AB_2307294	http://scicrunch.com/resolver/RRID:AB_2307294	y	TP	y	n		y	P
24782245	JCN	mouse 4F3 anti-Discs large (DLG) monoclonal antibody for neuropil counterstaining, 1:500 rabbit anti-HA (Abcam, Cambridge, MA; catalog No. ab9110, RRID:AB_307019)	RRID:AB_307019	RRID:AB_307019	http://scicrunch.com/resolver/RRID:AB_307019	y	TP	y	n		y	P	y
24782245	JCN	serotonin– BSA (Sigma-Aldrich, St Louis, MO; catalog No. S5545, RRID:AB_477522)	RRID:AB_477522	RRID:AB_477522	http://scicrunch.com/resolver/RRID:AB_477522	y	TP	y	n		y	P	y
24782245	JCN	Anti-g-aminobutyric acid (GABA; Sigma) antibody against GABA–BSA conjugate was produced in rabbit, affinity immunopurified, and characterized by dot blot immunoassay (Sigma-Aldrich; catalog No. A2052, RRID:AB_477652)	RRID:AB_477652	RRID:AB_477652	http://scicrunch.com/resolver/RRID:AB_477652	y	TP	y	n		y	P	y
24782245	JCN	Anti-Dscs large (Developmental Studies Hybridoma Bank; catalog No. 4F3 anti-discs large, RRID:AB_528203)	RRID:AB_528203	RRID:AB_528203	http://scicrunch.com/resolver/RRID:AB_528203	y	TP	y	n		y	P	y
24790185	Journal of Neuroscience	GluA1 (Millipore, catalog #AB1504, RIID:AB_2113602)	RIID:AB_2113602	RIID:AB_2113602	http://scicrunch.com/resolver/RIID:AB_2113602	y	TP	y	n		y	P	y
24790185	Journal of Neuroscience	GluN1 (BD Biosciences, catalog #556308, RIID:AB_396353)	RIID:AB_396353	RIID:AB_396353	http://scicrunch.com/resolver/RIID:AB_396353	y	TP	y	n		y	P	y
24790185	Journal of Neuroscience	GluA1 phospho-S831 (EMD Millipore, catalog #04–823, RIID:AB_1977218)	RIID:AB_1977218	RIID:AB_1977218	http://scicrunch.com/resolver/RIID:AB_1977218	y	TP	y	n		y	P	y
24790185	Journal of Neuroscience	GluA1 phospho-S845 (EMD Millipore, catalog #04–1073, RIID: AB_1977219)	RIID: AB_1977219	RIID: AB_1977219	http://scicrunch.com/resolver/RIID: AB_1977219	y	TP	y	n		y	P	y
24790185	Journal of Neuroscience	DARPP-32 phospho-T34 (R&D Systems, catalog #AF2847, RIID:AB_2252832)	RIID:AB_2252832	RIID:AB_2252832	http://scicrunch.com/resolver/RIID:AB_2252832	y	TP	y	n		y	P	y
24790185	Journal of Neuroscience	total DARPP-32 (Abcam, catalog #ab40801, RIID:AB_731843)	RIID:AB_731843	RIID:AB_731843	http://scicrunch.com/resolver/RIID:AB_731843	y	TP	y	n		y	P	y
24790185	Journal of Neuroscience	D2 receptor (Abcam, catalog #ab85367, RIID:AB_10674739)	RIID:AB_10674739	RIID:AB_10674739	http://scicrunch.com/resolver/RIID:AB_10674739	y	TP	y	n		y	P	y
24790185	Journal of Neuroscience	GAPDH (Millipore, catalog #MAB374, RIID: AB_2107445)	RIID: AB_2107445	RIID: AB_2107445	http://scicrunch.com/resolver/RIID: AB_2107445	y	TP	y	n		y	P	y
24796971	JCN	mouse monoclonal antibody was used for glutamic acid decarboxylase 67 (GAD67; antiserum MAB5406, Millipore, Billerica, MA, RRID: AB_2278725)	RRID:AB_2278725	RRID:AB_2278725	http://scicrunch.com/resolver/RRID:AB_2278725	y	TP	y	n		y	P	y
24825750	JCN	Myosin VI	RRID:AB_10013626	RRID:AB_10013626	http://scicrunch.com/resolver/RRID:AB_94856	y	TP	y	n		y	P	y
24825798	JCN	primary antibody, mouse monoclo- nal anti-zebrin II (1:200 dilution; kindly provided by Richard Hawkes, University of Calgary; Brochu et al., 1990 RRID:AB_10013580)	RRID:AB_10013580	RRID:AB_10013580	http://scicrunch.com/resolver/RRID:AB_10013580	y	TP	y	n		y	P
24849359	Journal of Neuroscience	polyclonal anti-phospho-Ser 551 SynI (catalog #ab32532, RRID:AB_778198; Abcam)	RRID:AB_778198	RRID:AB_778198	http://scicrunch.com/resolver/RRID:AB_778198	y	TP	y	n		y	P	y
24849359	Journal of Neuroscience	anti-GFP (catalog #A11122, RRID:AB_221569; Invitrogen)	RRID:AB_221569	RRID:AB_221569	http://scicrunch.com/resolver/RRID:AB_221569	y	TP	y	n		y	P	y
24849359	Journal of Neuroscience	monoclonal anti-synaptobrevin-2 (Syb2; catalog #104 202, RRID:AB_887810; Synaptic Systems)	RRID:AB_887810	RRID:AB_887810	http://scicrunch.com/resolver/RRID:AB_887810	y	TP	y	n		y	P	y
24849359	Journal of Neuroscience	monoclo- nal anti-actin and anti-synaptophysin (catalog #A4700, RRID: AB_476730	RRID:AB_476730	RRID:AB_476730	http://scicrunch.com/resolver/RRID:AB_476730	y	TP	y	n		y	P	y
24849359	Journal of Neuroscience	catalog #S5768, RRID:AB_477523; Sigma-Aldrich)	RRID:AB_477523	RRID:AB_477523	http://scicrunch.com/resolver/RRID:AB_477523	y	TP	y	n		y	P	y
24849359	Journal of Neuroscience	monoclonal anti-Cherry antibody (catalog #632543, RRID:AB_2307319; Clontech)	RRID:AB_2307319	RRID:AB_2307319	http://scicrunch.com/resolver/RRID:AB_2307319	y	TP	y	n		y	P	y
24899700	Journal of Neuroscience	mouse anti-gephyrin (1:50 cell culture supernatant, clone 3B11, RRID:AB_887719)	RRID:AB_887719	RRID:AB_887719	http://scicrunch.com/resolver/RRID:AB_887719	y	TP	y	n		y	P	n
24899700	Journal of Neuroscience	mouse anti-myc (1:15 cell culture supernatant, clone 9E10, RRID:AB_2266850)	RRID:AB_2266850	RRID:AB_2266850	http://scicrunch.com/resolver/RRID:AB_2266850	y	TP	y	n		y	P	n
24899700	Journal of Neuroscience	anti-nNOS (Santa Cruz Biotechnology, RRID:AB_630935)	RRID:AB_630935	RRID:AB_630935	http://scicrunch.com/resolver/RRID:AB_630935	y	TP	y	n		y	P	n
24899700	Journal of Neuroscience	anti-S- Nitroso-cysteine (Sigma-Aldrich, RRID:AB_260785)	RRID:AB_260785	RRID:AB_260785	http://scicrunch.com/resolver/RRID:AB_260785	y	TP	y	n		y	P	n
24899700	Journal of Neuroscience	mouse anti-gephyrin (clone 3B11, RRID:AB_887719)	RRID:AB_887719	RRID:AB_887719	http://scicrunch.com/resolver/RRID:AB_887719	y	TP	y	n		y	P	n
24899700	Journal of Neuroscience	anti-nNOS (Cell Signaling Technology, C7D7, RRID:AB_2152485)	RRID:AB_2152485	RRID:AB_2152485	http://scicrunch.com/resolver/RRID:AB_2152485	y	TP	y	n		y	P	n
24899700	Journal of Neuroscience	anti-GABAAR 􏰉2/3 (Mil- lipore, BD17, RRID:AB_2109419)	RRID:AB_2109419	RRID:AB_2109419	http://scicrunch.com/resolver/RRID:AB_2109419	y	TP	y	n		y	P	n
24899700	Journal of Neuroscience	GABAAR 􏰋2 (Synaptic Systems, RRID:AB_2263066)	RRID:AB_2263066	RRID:AB_2263066	http://scicrunch.com/resolver/RRID:AB_2263066	y	TP	y	n		y	P	n
24920616	Journal of Neuroscience	LY (Invitrogen, catalog #A5750 RRID:AB_1501344)	RRID:AB_1501344	RRID:AB_1501344	http://scicrunch.com/resolver/RRID:AB_1501344	y	TP	y	n		y	P	y
24920620	Journal of Neuroscience	rabbit polyclonal antibodies to GABAA receptor 􏰂2 (catalog #600-401- D45 RRID:AB_11182018; Rockland Immunochemicals)	RRID:AB_11182018	RRID:AB_11182018	http://scicrunch.com/resolver/RRID:AB_11182018	y	TP	y	n		y	P	y
24920620	Journal of Neuroscience	􏰂5 (catalog #AB9678 RRID:AB_570435; Millipore)	RRID:AB_570435	RRID:AB_570435	http://scicrunch.com/resolver/RRID:AB_570435	y	TP	y	n		y	P	y
24920620	Journal of Neuroscience	􏰀3 (catalog #ab4046 RRID: AB_2109564; Abcam)	RRID:AB_2109564	RRID:AB_2109564	http://scicrunch.com/resolver/RRID:AB_2109564	y	TP	y	n		y	P	y
24920620	Journal of Neuroscience	􏰁2 (extracellular epitope, catalog #224 003 RRID: AB_2263066; Synaptic Systems)	RRID:AB_2263066	RRID:AB_2263066	http://scicrunch.com/resolver/RRID:AB_2263066	y	TP	y	n		y	P	y
24920620	Journal of Neuroscience	AMPA receptor GluA1 (catalog #AB1504 RRID:AB_2113602; Millipore	RRID:AB_2113602	RRID:AB_2113602	http://scicrunch.com/resolver/RRID:AB_2113602	y	TP	y	n		y	P	y
24920620	Journal of Neuroscience	extracellular epitope, cata- log #PC246-100UG RRID:AB_564636; Millipore)	RRID:AB_564636	RRID:AB_564636	http://scicrunch.com/resolver/RRID:AB_564636	y	TP	y	n		y	P	y
24920620	Journal of Neuroscience	guinea pig polyclonal antibodies to vGAT (catalog #131 005 RRID:AB_1106810; Synaptic Sys- tems)	RRID:AB_1106810	RRID:AB_1106810	http://scicrunch.com/resolver/RRID:AB_1106810	y	TP	y	n		y	P	y
24920620	Journal of Neuroscience	vGluT1 (catalog #AB5905 RRID:AB_2301751; Millipore)	RRID:AB_2301751	RRID:AB_2301751	http://scicrunch.com/resolver/RRID:AB_2301751	y	TP	y	n		y	P	y
24920620	Journal of Neuroscience	mouse monoclonal antibodies to GABAA receptor 􏰂1 (catalog #75-136 RRID:AB_2108811; NeuroMab)	RRID:AB_2108811	RRID:AB_2108811	http://scicrunch.com/resolver/RRID:AB_2108811	y	TP	y	n		y	P	y
24920620	Journal of Neuroscience	􏰀1 (catalog #75-137 RRID:AB_2109406; NeuroMab)	RRID:AB_2109406	RRID:AB_2109406	http://scicrunch.com/resolver/RRID:AB_2109406	y	TP	y	n		y	P	y
24920620	Journal of Neuroscience	􏰀2/􏰀3 (extracellular epitope, catalog #MAB341 RRID: AB_2109419; Millipore)	RRID:AB_2109419	RRID:AB_2109419	http://scicrunch.com/resolver/RRID:AB_2109419	y	TP	y	n		y	P	y
24920620	Journal of Neuroscience	􏰀-catenin (catalog #610153 RRID:AB_397554; BD Biosciences)	RRID:AB_397554	RRID:AB_397554	http://scicrunch.com/resolver/RRID:AB_397554	y	TP	y	n		y	P	y
24920620	Journal of Neuroscience	gephyrin (catalog #147 021 RRID:AB_1279448; Synap- tic Systems)	RRID:AB_1279448	RRID:AB_1279448	http://scicrunch.com/resolver/RRID:AB_1279448	y	TP	y	n		y	P	y
24920620	Journal of Neuroscience	PSD-95 (catalog #MA1-046 RRID:AB_2092361; Thermo Scientific)	RRID:AB_2092361	RRID:AB_2092361	http://scicrunch.com/resolver/RRID:AB_2092361	y	TP	y	n		y	P	y
24920620	Journal of Neuroscience	N-cadherin (catalog #610921 RRID:AB_398236; BD Biosciences)	RRID:AB_398236	RRID:AB_398236	http://scicrunch.com/resolver/RRID:AB_398236	y	TP	y	n		y	P	y
24920622	Journal of Neuroscience	CCL2 (Millipore, cata- log #AB1834P RRID:AB_90984, 1:200)	RRID:AB_90984	RRID:AB_90984	http://scicrunch.com/resolver/RRID:AB_90984	y	TP	y	n		y	P	y
24920622	Journal of Neuroscience	CD4 (BD Biosciences catalog #550280 RRID:AB_393575, 1:100)	RRID:AB_393575	RRID:AB_393575	http://scicrunch.com/resolver/RRID:AB_393575	y	TP	y	n		y	P	y
24920622	Journal of Neuroscience	Iba-1 (Wako Chemicals catalog #019-19741 RRID:AB_2313566, 1:1500)	RRID:AB_2313566	RRID:AB_2313566	http://scicrunch.com/resolver/RRID:AB_2313566	y	TP	y	n		y	P	y
24920622	Journal of Neuroscience	GFAP (Dr. Virginia Lee cat- alog #GFAP RRID:AB_2314536, 1:300)	RRID:AB_2314536	RRID:AB_2314536	http://scicrunch.com/resolver/RRID:AB_2314536	y	TP	y	n		y	P	y
24920622	Journal of Neuroscience	GFP (Abcam catalog #ab13970 RRID:AB_300798, 1:400)	RRID:AB_300798	RRID:AB_300798	http://scicrunch.com/resolver/RRID:AB_300798	y	TP	y	n		y	P	y
24920622	Journal of Neuroscience	opalin (Novus Biologicals catalog #NBP1- 81656 RRID:AB_11028865, 1:2000)	RRID:AB_11028865	RRID:AB_11028865	http://scicrunch.com/resolver/RRID:AB_11028865	y	TP	y	n		y	P	y
24920622	Journal of Neuroscience	monoclonal pan-phosphorylated NF-H epitope antibody (SMI-312, Covance Research Products, catalog #SMI-312R-100 RRID:AB_10119994, 1:500)	RRID:AB_10119994	RRID:AB_10119994	http://scicrunch.com/resolver/RRID:AB_10119994	y	TP	y	n		y	P	y
24920622	Journal of Neuroscience	CCL2 (Lubkowski et al., 1997) (Santa Cruz Biotechnology catalog #sc-28879 RRID: AB_2070877, 1:200),	RRID:AB_2070877	RRID:AB_2070877	http://scicrunch.com/resolver/RRID:AB_2070877	y	TP	y	n		y	P
24920622	Journal of Neuroscience	brilliant violet (BV)-650 labeled anti-mouse CD11b (BioLegend, catalog #101239 RRID:AB_11125575)	RRID:AB_11125575	RRID:AB_11125575	http://scicrunch.com/resolver/RRID:AB_11125575	y	TP	y	n		y	P	y
24920622	Journal of Neuroscience	allophycocyan (APC)-labeled anti-mouse CD45 (BD Biosciences, catalog #559864 RRID:AB_398672)	RRID:AB_398672	RRID:AB_398672	http://scicrunch.com/resolver/RRID:AB_398672	y	TP	y	n		y	P	y
24920622	Journal of Neuroscience	PE-labeled anti-mouse Ly6C (BioLegend, catalog #128008 RRID:AB_1186132)	RRID:AB_1186132	RRID:AB_1186132	http://scicrunch.com/resolver/RRID:AB_1186132	y	TP	y	n		y	P	y
24920622	Journal of Neuroscience	APC-Cy7- labeled anti-mouse MHCII (BioLegend, catalog #107627 RRID: AB_1659252)	RRID:AB_1659252	RRID:AB_1659252	http://scicrunch.com/resolver/RRID:AB_1659252	y	TP	y	n		y	P	y
24920622	Journal of Neuroscience	PE-labeled anti-mouse iNOS (Santa Cruz Biotechnology, catalog #sc-651 RRID:AB_2298577)	RRID:AB_2298577	RRID:AB_2298577	http://scicrunch.com/resolver/RRID:AB_2298577	y	TP	y	n		y	P	y
24920622	Journal of Neuroscience	PE-labeled anti-mouse CD206 (BioLegend, catalog # 141705 RRID:AB_10896421)	RRID:AB_10896421	RRID:AB_10896421	http://scicrunch.com/resolver/RRID:AB_10896421	y	TP	y	n		y	P	y
24920622	Journal of Neuroscience	biotinylated-labeled anti-mouse Ym1 (R&D Systems, catalog #BAF2446 RRID:AB_2260451)	RRID:AB_2260451	RRID:AB_2260451	http://scicrunch.com/resolver/RRID:AB_2260451	y	TP	y	n		y	P	y
24920622	Journal of Neuroscience	Pacific Blue (PB)-labeled anti-mouse CD4 (BD Biosci- ences, catalog #558107 RRID:AB_397030)	RRID:AB_397030	RRID:AB_397030	http://scicrunch.com/resolver/RRID:AB_397030	y	TP	y	n		y	P	y
24920622	Journal of Neuroscience	APC-labeled anti- mouse IFN􏰊 (BD Biosciences, catalog #554413 RRID:AB_398551)	RRID:AB_398551	RRID:AB_398551	http://scicrunch.com/resolver/RRID:AB_398551	y	TP	y	n		y	P	y
24920622	Journal of Neuroscience	PE-labeled anti-mouse IL17 (BD Biosciences, catalog #559502 RRID: AB_397256)	RRID:AB_312979	RRID:AB_312979	http://scicrunch.com/resolver/RRID:AB_312979	y	TP	y	n		y	P	y
24920622	Journal of Neuroscience	phycoerythrin-cyanine7 (PE-Cy7; BioLegend, catalog #103114 RRID:AB_312979)	RRID:AB_312979	RRID:AB_312979	http://scicrunch.com/resolver/RRID:AB_312979	y	TP	y	n		y	P	y
24920622	Journal of Neuroscience	anti-CD16/32 (BD Biosciences, catalog #553142 RRID:AB_394657	RRID:AB_394657	RRID:AB_394657	http://scicrunch.com/resolver/RRID:AB_394657	y	TP	y	n		y	P	y
24942187	JCN	Anti-DIG Fab fragments conjugated with alkaline phosphatase (1:2,000; Roche Diagnostics; RRID:AB_514497	RRID:AB_514497	RRID:AB_514497	http://scicrunch.com/resolver/RRID:AB_514497	y	TP	y	n		y	P	y
24942187	JCN	anti-TH antibody (1:600; MAB 318; Millipore, Temecula, CA; RRID:AB_2201528)	RRID:AB_2201528	RRID:AB_2201528	http://scicrunch.com/resolver/RRID:AB_2201528	y	TP	y	n		y	P	y
24966368	Journal of Neuroscience	anti-GluA1 (Millipore; catalog #MAB2263, RRID:AB_1977459)	RRID:AB_1977459	RRID:AB_1977459	http://scicrunch.com/resolver/RRID:AB_1977459	y	TP	y	n		y	P	y
24966368	Journal of Neuroscience	anti-synapsin-1 (Millipore; catalog #AB1543, RRID: AB_2200400)	RRID:AB_2200400	RRID:AB_2200400	http://scicrunch.com/resolver/RRID:AB_2200400	y	TP	y	n		y	P	y
24966368	Journal of Neuroscience	anti-Clathrin (Thermo Fisher; catalog #MA1-065, RRID:AB_2083179)	RRID:AB_2083179	RRID:AB_2083179	http://scicrunch.com/resolver/RRID:AB_2083179	y	TP	y	n		y	P	y
24966368	Journal of Neuroscience	anti-PSD-95 (Millipore; catalog #MAB1596, RRID:AB_2092365)	RRID:AB_2092365	RRID:AB_2092365	http://scicrunch.com/resolver/RRID:AB_2092365	y	TP	y	n		y	P	y
24966380	Journal of Neuroscience	mouse monoclonal Pan-KChIP antibody (catalog #73-006 RRID: AB_2132595; UC Davis/NIH NeuroMab Facility)	RRID:AB_2132595	RRID:AB_2132595	http://scicrunch.com/resolver/RRID:AB_2132595	y	TP	y	n		y	P	y
24966384	Journal of Neuroscience	antibody 6E10 (catalog #SIG-39300-500 RRID:AB_10175291; Covance)	RRID:AB_10175291	RRID:AB_10175291	http://scicrunch.com/resolver/RRID:AB_10175291	y	TP	y	n		y	P	y
24966384	Journal of Neuroscience	BDNF using antiserum sc-546 (catalog #sc-546 RRID:AB_630940; Santa Cruz Biotechnology)	RRID:AB_630940	RRID:AB_630940	http://scicrunch.com/resolver/RRID:AB_630940	y	TP	y	n		y	P	y
24966384	Journal of Neuroscience	PS1 using antibody PS1-NT (catalog #529591 RRID:AB_2172922; EMD Biosciences)	RRID:AB_2172922	RRID:AB_2172922	http://scicrunch.com/resolver/RRID:AB_2172922	y	TP	y	n		y	P	y
24966384	Journal of Neuroscience	Tubulin (catalog #e7 RRID:AB_528499; Develop- mental Studies Hybridoma Bank)	RRID:AB_528499	RRID:AB_528499	http://scicrunch.com/resolver/RRID:AB_528499	y	TP	y	n		y	P	y
24966384	Journal of Neuroscience	CaMKII (catalog #sc-9035 RRID: AB_634551; Santa Cruz Biotechnology)	RRID:AB_634551	RRID:AB_634551	http://scicrunch.com/resolver/RRID:AB_634551	y	TP	y	n		y	P	y
24966384	Journal of Neuroscience	CaMKII T286 phosphorylation (catalog #PPS002 RRID:AB_2290672, R&D Systems)	RRID:AB_2290672	RRID:AB_2290672	http://scicrunch.com/resolver/RRID:AB_2290672	y	TP	y	n		y	P	y
24966384	Journal of Neuroscience	NR2A (catalog #454580-10UG RRID:AB_10683116; Merck)	RRID:AB_10683116	RRID:AB_10683116	http://scicrunch.com/resolver/RRID:AB_10683116	y	TP	y	n		y	P	y
24966384	Journal of Neuroscience	NR2B (catalog #454582-10UG RRID:AB_10690211; Merck)	RRID:AB_10690211	RRID:AB_10690211	http://scicrunch.com/resolver/RRID:AB_10690211	y	TP	y	n		y	P	y
24966384	Journal of Neuroscience	antiserum against GFAP (catalog #Z0334 RRID:AB_10013382, 1:800; Dako).	RRID:AB_10013382	RRID:AB_10013382	http://scicrunch.com/resolver/RRID:AB_10013382	y	TP	y	n		y	P	y
24966384	Journal of Neuroscience	RabGDP dissociation inhibitor (GDI; catalog #130 011 RRID:AB_1966443; Synaptic Systems)	RRID:AB_1966443	RRID:AB_1966443	http://scicrunch.com/resolver/RRID:AB_1966443	y	TP	y	n		y	P
24984694	JCN	Rabbit anti-DsRed polyclonal antibody (Living Colors DsRed polyclonal antibody 632496; Clontech, Mountain View, CA; RRID:AB_10015246)	RRID:AB_10015246	RRID:AB_10015246	http://scicrunch.com/resolver/RRID:AB_10015246	y	TP	y	n		y	P	y
24984694	JCN	TH mouse anti-sheep antibody (AB1542; Millipore, Billerica, MA; RRID:AB_90755)	RRID:AB_90755	RRID:AB_90755	http://scicrunch.com/resolver/RRID:AB_90755	y	TP	y	n		y	P	y
24984694	JCN	PNMT antibody raised in rabbits against purified rat adrenal extract was obtained from M. Bohn (Northwestern University, Chicago, IL; Bohn et al., 1987; RRID:AB_2315181)	RRID:AB_2315181	RRID:AB_2315181	http://scicrunch.com/resolver/RRID:AB_2315181	y	TP	y	n		y	P
24990924	Journal of Neuroscience	anti-CaM Kinase II Î±-subunit [1:5000 in 1% BSA in TBS/0.1% Tween (TBST); Millipore; RRID:AB_309787	RRID:AB_309787	RRID:AB_309787	http://scicrunch.com/resolver/RRID:AB_309787	y	TP	y	n		y	P	n
24990924	Journal of Neuroscience	anti-PSD95 (1:1000 in 1% BSA in TBST; Abcam; RRID:AB_444362	RRID:AB_444362	RRID:AB_444362	http://scicrunch.com/resolver/RRID:AB_444362	y	TP	y	n		y	P	n
24990924	Journal of Neuroscience	anti-NMDAR1 (1:1000 in 1% BSA in TBST; Abcam; RRID:AB_776808	RRID:AB_776808	RRID:AB_776808	http://scicrunch.com/resolver/RRID:AB_776808	y	TP	y	n		y	P	n
24990924	Journal of Neuroscience	anti-synaptophysin (1:2000 in 1% BSA in TBST; Millipore; RRID:AB_1977519	RRID:AB_1977519	RRID:AB_1977519	http://scicrunch.com/resolver/RRID:AB_1977519	y	TP	y	n		y	P	n
24990924	Journal of Neuroscience	anti-GAPDH (1:5000 in 1% BSA in TBST; Millipore; RRID:AB_10615768	RRID:AB_10615768	RRID:AB_10615768	http://scicrunch.com/resolver/RRID:AB_10615768	y	TP	y	n		y	P	n
24990930	Journal of Neuroscience	mouse monoclonal AÎ² 4G8 antibody (1:2000, Covance, catalog #SIG-39220-200, RRID:AB_10174824	RRID:AB_10174824	RRID:AB_10174824	http://scicrunch.com/resolver/RRID:AB_10174824	y	TP	y	n		y	P	y
25009260	Journal of Neuroscience	anti-FLAG from Sigma-Aldrich (catalog #P2983 RRID:AB_439685);	RRID:AB_439685	RRID:AB_439685	http://scicrunch.com/resolver/RRID:AB_439685	y	TP	y	n		y	P	y
25009260	Journal of Neuroscience	anti-􏰊-actin (catalog #ab66338 RRID:AB_2289239)	RRID:AB_2289239	RRID:AB_2289239	http://scicrunch.com/resolver/RRID:AB_2289239	y	TP	y	n		y	P	y
25009260	Journal of Neuroscience	anti-glutathione S-transferase (GST) (catalog #sc-33613 RRID:AB_647588	RRID:AB_647588	RRID:AB_647588	http://scicrunch.com/resolver/RRID:AB_647588	y	TP	y	n		y	P	y
25009260	Journal of Neuroscience	anti-PKCα (catalog #sc-208 RRID:AB_2168668	RRID:AB_2168668	RRID:AB_2168668	http://scicrunch.com/resolver/RRID:AB_2168668	y	TP	y	n		y	P	y
25009260	Journal of Neuroscience	anti-PKCβ1 (catalog #sc-209 RRID:AB_2168968	RRID:AB_2168968	RRID:AB_2168968	http://scicrunch.com/resolver/RRID:AB_2168968	y	TP	y	n		y	P	y
25009260	Journal of Neuroscience	anti-PKCβ2 (catalog #sc-210 RRID:AB_2252825	RRID:AB_2252825	RRID:AB_2252825	http://scicrunch.com/resolver/RRID:AB_2252825	y	TP	y	n		y	P	y
25009260	Journal of Neuroscience	anti-PKCγ (catalog #sc-211 RRID:AB_632234	RRID:AB_632234	RRID:AB_632234	http://scicrunch.com/resolver/RRID:AB_632234	y	TP	y	n		y	P	y
25009260	Journal of Neuroscience	anti-serPKC motif (catalog #2261S RRID:AB_330310	RRID:AB_330310	RRID:AB_330310	http://scicrunch.com/resolver/RRID:AB_330310	y	TP	y	n		y	P	y
25009260	Journal of Neuroscience	anti-βPIX (catalog #4515S RRID:AB_2274365	RRID:AB_2274365	RRID:AB_2274365	http://scicrunch.com/resolver/RRID:AB_2274365	y	TP	y	n		y	P	y
25009260	Journal of Neuroscience	anti-postsynaptic density-95 (PSD95; catalog #2507S RRID:AB_10695259	RRID:AB_10695259	RRID:AB_10695259	http://scicrunch.com/resolver/RRID:AB_10695259	y	TP	y	n		y	P	y
25009276	Journal of Neuroscience	mouse anti-Htt 1:1000 (Millipore 2166, RRID:AB_2123255	RRID:AB_2123255	RRID:AB_2123255	http://scicrunch.com/resolver/RRID:AB_2123255	y	TP	y	n		y	P	y
25009276	Journal of Neuroscience	rabbit anti-β-tubulin 1:1000 (Li-Cor 926–42211, RRID:AB_1850029	RRID:AB_1850029	RRID:AB_1850029	http://scicrunch.com/resolver/RRID:AB_1850029	y	TP	y	n		y	P	y
25009276	Journal of Neuroscience	rabbit anti-RFP 1:2000 (Rockland Immunochemicals 600-401-379, RRID:AB_2209751	RRID:AB_2209751	RRID:AB_2209751	http://scicrunch.com/resolver/RRID:AB_2209751	y	TP	y	n		y	P	y
25009276	Journal of Neuroscience	mouse anti-DARPP32 1:500 (BD Biosciences 611520, RRID:AB_398980	RRID:AB_398980	RRID:AB_398980	http://scicrunch.com/resolver/RRID:AB_398980	y	TP	y	n		y	P	y
25009276	Journal of Neuroscience	mouse anti-GFAP 1:1000 (Sigma-Aldrich G3893, RRID:AB_477010	RRID:AB_477010	RRID:AB_477010	http://scicrunch.com/resolver/RRID:AB_477010	y	TP	y	n		y	P	y
25009276	Journal of Neuroscience	rabbit anti-Iba1 (ionized calcium binding adapter molecule 1) 1:7500 (Wako 019-19741, RRID:AB_839504	RRID:AB_839504	RRID:AB_839504	http://scicrunch.com/resolver/RRID:AB_839504	y	TP	y	n		y	P	y
25009276	Journal of Neuroscience	rat anti-CD68 1:500 (BioLegend 137001, RRID:AB_2044003	RRID:AB_2044003	RRID:AB_2044003	http://scicrunch.com/resolver/RRID:AB_2044003	y	TP	y	n		y	P	y
25009276	Journal of Neuroscience	mouse anti-NeuN 1:1000 (Millipore MAB377, RRID:AB_2298772	RRID:AB_2298772	RRID:AB_2298772	http://scicrunch.com/resolver/RRID:AB_2298772	y	TP	y	n		y	P	y
25009276	Journal of Neuroscience	rabbit anti-Caspase-3 1:600 (Cell Signaling Technology 9661, RRID:AB_2314091)	RRID:AB_2314091	RRID:AB_2314091	http://scicrunch.com/resolver/RRID:AB_2314091	y	TP	y	n		y	P	y
25009276	Journal of Neuroscience	guinea pig anti-VGLUT2 1:7500 (Millipore AB2251, RRID:AB_1587626	RRID:AB_1587626	RRID:AB_1587626	http://scicrunch.com/resolver/RRID:AB_1587626	y	TP	y	n		y	P	y
25009276	Journal of Neuroscience	guinea pig anti-VGLUT1 1:2500 (Millipore AB5905, RRID:AB_2301751	RRID:AB_2301751	RRID:AB_2301751	http://scicrunch.com/resolver/RRID:AB_2301751	y	TP	y	n		y	P	y
25009276	Journal of Neuroscience	rabbit anti-PSD95 1:350 (Invitrogen 51-6900, RRID:AB_87705	RRID:AB_87705	RRID:AB_87705	http://scicrunch.com/resolver/RRID:AB_87705	y	TP	y	n		y	P	y
25031392	Journal of Neuroscience	rabbit anti-TH antibody (1:10,000, catalog #AB152, RRID:AB_390204	RRID:AB_390204	RRID:AB_390204	http://scicrunch.com/resolver/RRID:AB_390204	y	TP	y	n		y	P	y
25031405	Journal of Neuroscience	chicken anti-GFP antibody, GFP-1020, Aves, RRID:AB_10000240	RRID:AB_10000240	RRID:AB_10000240	http://scicrunch.com/resolver/RRID:AB_10000240	y	TP	y	n		y	P	y
25031405	Journal of Neuroscience	mouse anti-NeuN antibody, MAB377, Millipore, RRID:AB_2298772	RRID:AB_2298772	RRID:AB_2298772	http://scicrunch.com/resolver/RRID:AB_2298772	y	TP	y	n		y	P	y
25031414	Journal of Neuroscience	mouse monoclonal anti-Caspr (UCDavis/NIH NeuroMab Facility; catalog #75-001, RRID:AB_2083496	RRID:AB_2083496	RRID:AB_2083496	http://scicrunch.com/resolver/RRID:AB_2083496	y	TP	y	n		y	P	y
25031414	Journal of Neuroscience	rabbit polyclonal anti-Kv1.2 (Alomone Labs; catalog #APC-010, RRID:AB_2040146)	RRID:AB_2040146	RRID:AB_2040146	http://scicrunch.com/resolver/RRID:AB_2040146	y	TP	y	n		y	P	y
25031414	Journal of Neuroscience	rabbit polyclonal anti-NFM (Millipore; catalog #AB1987, RRID:AB_91201	RRID:AB_91201	RRID:AB_91201	http://scicrunch.com/resolver/RRID:AB_91201	y	TP	y	n		y	P	y
25031414	Journal of Neuroscience	goat polyclonal anti-DCC (Santa Cruz Biotechnology; catalog #SC6535, RRID:AB_2245770)	RRID:AB_2245770	RRID:AB_2245770	http://scicrunch.com/resolver/RRID:AB_2245770	y	TP	y	n		y	P	y
25031414	Journal of Neuroscience	mouse monoclonal anti-DCC (BD Biosciences; catalog #554223, RRID:AB_395314	RRID:AB_395314	RRID:AB_395314	http://scicrunch.com/resolver/RRID:AB_395314	y	TP	y	n		y	P	y
25031414	Journal of Neuroscience	rabbit polyclonal anti-calnexin (BioVision; catalog #3811-100, RRID:AB_2069013	RRID:AB_2069013	RRID:AB_2069013	http://scicrunch.com/resolver/RRID:AB_2069013	y	TP	y	n		y	P	y
25031414	Journal of Neuroscience	rat polyclonal anti-MBP (Millipore; catalog #MAB386, RRID:AB_94975	RRID:AB_94975	RRID:AB_94975	http://scicrunch.com/resolver/RRID:AB_94975	y	TP	y	n		y	P	y
25031414	Journal of Neuroscience	rabbit polyclonal anti-GAPDH (Santa Cruz Biotechnology; catalog #Sc-25778, RRID:AB_641106	RRID:AB_641106	RRID:AB_641106	http://scicrunch.com/resolver/RRID:AB_641106	y	TP	y	n		y	P	y
25031414	Journal of Neuroscience	mouse monoclonal anti-CNP (Abcam; catalog #ab24566, RRID:AB_2260805	RRID:AB_2260805	RRID:AB_2260805	http://scicrunch.com/resolver/RRID:AB_2260805	y	TP	y	n		y	P	y
25031414	Journal of Neuroscience	rabbit polyclonal anti-olig2 (Abcam; catalog #ab81093, RRID:AB_1640746	RRID:AB_1640746	RRID:AB_1640746	http://scicrunch.com/resolver/RRID:AB_1640746	y	TP	y	n		y	P	y
25031414	Journal of Neuroscience	mouse monoclonal anti-APC (CC1; Abcam; catalog #ab16794, RRID:AB_443473	RRID:AB_443473	RRID:AB_443473	http://scicrunch.com/resolver/RRID:AB_443473	y	TP	y	n		y	P	y
25043553	JCN	polyclonal antibody against GFP (Merck catalog No. AB3080 RRID:AB_11211640;	RRID:AB_11211640	RRID:AB_11211640	http://scicrunch.com/resolver/RRID:AB_11211640	y	TP	y	n		y	P	y
25043933	JCN	goat CGRP polyclonal antibody (RRID:AB_2290729	RRID:AB_2290729	RRID:AB_2290729	http://scicrunch.com/resolver/RRID:AB_2290729	y	TP	y	n		y	P	y
25043933	JCN	rabbit CGRP polyclonal antibody (RRID:AB_2068655	RRID:AB_2068655	RRID:AB_2068655	http://scicrunch.com/resolver/RRID:AB_2068655	y	TP	y	n		y	P	y
25043933	JCN	GFAP) polyclonal antibody (RRID:AB_10013382	RRID:AB_10013382	RRID:AB_10013382	http://scicrunch.com/resolver/RRID:AB_10013382	y	TP	y	n		y	P	y
25043933	JCN	GFRα3 polyclonal, affinity purified antibody (RRID:AB_2110295	RRID:AB_2110295	RRID:AB_2110295	http://scicrunch.com/resolver/RRID:AB_2110295	y	TP	y	n		y	P	y
25043933	JCN	neurofilament 200 (NF200, clone N52) monoclonal antibody (RRID:AB_477257	RRID:AB_477257	RRID:AB_477257	http://scicrunch.com/resolver/RRID:AB_477257	y	TP	y	n		y	P	y
25043933	JCN	neuropeptide Y (NPY) polyclonal antibody (RRID:AB_572253	RRID:AB_572253	RRID:AB_572253	http://scicrunch.com/resolver/RRID:AB_572253	y	TP	y	n		y	P	y
25043933	JCN	NOS) polyclonal antibody (RRID:AB_2313734	RRID:AB_2313734	RRID:AB_2313734	http://scicrunch.com/resolver/RRID:AB_2313734	y	TP	y	n		y	P	y
25043933	JCN	anti-S100 monoclonal antibody (RRID:AB_571112	RRID:AB_571112	RRID:AB_571112	http://scicrunch.com/resolver/RRID:AB_571112	y	TP	y	n		y	P	y
25043933	JCN	actin-α (SMA) monoclonal antibody (RRID:AB_262054	RRID:AB_262054	RRID:AB_262054	http://scicrunch.com/resolver/RRID:AB_262054	y	TP	y	n		y	P	y
25043933	JCN	Vim) monoclonal antibody (RRID:AB_477627	RRID:AB_477627	RRID:AB_477627	http://scicrunch.com/resolver/RRID:AB_477627	y	TP	y	n		y	P	y
25044160	JCN	Digoxigenin-Alkaline phosphatase, Fab fragments (1:2000) (Cat. No 11093274910, Roche Diagnostics, Germany, RRID:AB_514497	RRID:AB_514497	RRID:AB_514497	http://scicrunch.com/resolver/RRID:AB_514497	y	TP	y	n		y	P	y
25044160	JCN	Fab fragments (1:400) (Cat. No 11426346910, Roche Diagnostics, Germany, RRID:AB_840257	RRID:AB_840257	RRID:AB_840257	http://scicrunch.com/resolver/RRID:AB_840257	y	TP	y	n		y	P	y
25044160	JCN	serotonin antibody produced in rabbit (Cat. No 20080, DiaSorin, Italy, RRID:AB_572263	RRID:AB_572263	RRID:AB_572263	http://scicrunch.com/resolver/RRID:AB_572263	y	TP	y	n		y	P	y
25044160	JCN	Anti-Acetylated Tubulin antibody produced in mouse (Clone 6-11 B-1) (1:1000) (Cat. No T7451, Sigma-Aldrich, St. Louis, MO, RRID:AB_609894	RRID:AB_609894	RRID:AB_609894	http://scicrunch.com/resolver/RRID:AB_609894	y	TP	y	n		y	P	y
25080583	Journal of Neuroscience	F59 antibody (Santa Cruz Biotechnology, catalog #sc-32732 RRID:AB_670118	RRID:AB_670118	RRID:AB_670118	http://scicrunch.com/resolver/RRID:AB_670118	y	TP	y	n		y	P	y
25080583	Journal of Neuroscience	SV-2 antibody (Developmental Studies Hybridoma Bank, catalog #sv2 RRID:AB_528480	RRID:AB_528480	RRID:AB_528480	http://scicrunch.com/resolver/RRID:AB_528480	y	TP	y	n		y	P	y
25080583	Journal of Neuroscience	AChR α subunit, the incubation period for the primary antibody was 48 h (Sigma-Aldrich, catalog #M217 RRID:AB_260473	RRID:AB_260473	RRID:AB_260473	http://scicrunch.com/resolver/RRID:AB_260473	y	TP	y	n		y	P	y
25100594	Journal of Neuroscience	anti-Cav2.2 α1B (A-11; Santa Cruz Biotechnology catalog #sc-271010, RRID:AB_10611357	RRID:AB_10611357	RRID:AB_10611357	http://scicrunch.com/resolver/RRID:AB_10611357	y	TP	y	n		y	P	y
25100594	Journal of Neuroscience	anti-G-protein β1 (C-16; Santa Cruz Biotechnology catalog #sc-379, RRID:AB_2111823	RRID:AB_2111823	RRID:AB_2111823	http://scicrunch.com/resolver/RRID:AB_2111823	y	TP	y	n		y	P	y
25100594	Journal of Neuroscience	anti-α2δ1 subunit (Santa Cruz Biotechnology catalog #sc-133436, RRID:AB_10609764	RRID:AB_10609764	RRID:AB_10609764	http://scicrunch.com/resolver/RRID:AB_10609764	y	TP	y	n		y	P	y
25100594	Journal of Neuroscience	anti-Hsp90 (Santa Cruz Biotechnology catalog #sc-59578, RRID:AB_2295578	RRID:AB_2295578	RRID:AB_2295578	http://scicrunch.com/resolver/RRID:AB_2295578	y	TP	y	n		y	P	y
25100594	Journal of Neuroscience	anti-flotillin-1 (BD Biosciences catalog #610821, RRID:AB_398140	RRID:AB_398140	RRID:AB_398140	http://scicrunch.com/resolver/RRID:AB_398140	y	TP	y	n		y	P	y
25100594	Journal of Neuroscience	anti-caveolin-1 (BD Biosciences catalog #610059, RRID:AB_397471	RRID:AB_397471	RRID:AB_397471	http://scicrunch.com/resolver/RRID:AB_397471	y	TP	y	n		y	P	y
25100594	Journal of Neuroscience	anti-α-synuclein (BD Biosciences catalog #610787, RRID:AB_398108	RRID:AB_398108	RRID:AB_398108	http://scicrunch.com/resolver/RRID:AB_398108	y	TP	y	n		y	P	y
25100594	Journal of Neuroscience	anti-Na+/K+ ATPase (EMD Millipore catalog #05-369, RRID:AB_309699	RRID:AB_309699	RRID:AB_309699	http://scicrunch.com/resolver/RRID:AB_309699	y	TP	y	n		y	P	y
25100594	Journal of Neuroscience	anti-Cav-β2 subunit (Sigma-Aldrich catalog #C5738, RRID:AB_258910	RRID:AB_258910	RRID:AB_258910	http://scicrunch.com/resolver/RRID:AB_258910	y	TP	y	n		y	P	y
25100594	Journal of Neuroscience	anti-synaptophysin (Synaptic Systems catalog #101 011, RRID:AB_887824	RRID:AB_887824	RRID:AB_887824	http://scicrunch.com/resolver/RRID:AB_887824	y	TP	y	n		y	P	y
25100594	Journal of Neuroscience	anti-syntaxin 1A antibody (Santa Cruz Biotechnology catalog #sc-58299, RRID:AB_785887	RRID:AB_785887	RRID:AB_785887	http://scicrunch.com/resolver/RRID:AB_785887	y	TP	y	n		y	P	y
25100594	Journal of Neuroscience	anti-Rab11 (Life Technologies catalog #700184, RRID:AB_10562415	RRID:AB_10562415	RRID:AB_10562415	http://scicrunch.com/resolver/RRID:AB_10562415	y	TP	y	n		y	P	y
25100604	Journal of Neuroscience	BD Biosciences catalog #554105, RRID:AB_395242	RRID:AB_395242	RRID:AB_395242	http://scicrunch.com/resolver/RRID:AB_395242	y	TP	y	n		y	P	y
25100604	Journal of Neuroscience	Cell Signaling Technology catalog #4172, RRID:AB_330914	RRID:AB_330914	RRID:AB_330914	http://scicrunch.com/resolver/RRID:AB_330914	y	TP	y	n		y	P	y
25100604	Journal of Neuroscience	Sigma-Aldrich catalog #HPA039936, RRID:AB_10795239	RRID:AB_10795239	RRID:AB_10795239	http://scicrunch.com/resolver/RRID:AB_10795239	y	TP	y	n		y	P	y
25100604	Journal of Neuroscience	Cell Signaling Technology catalog #3700S, RRID:AB_2242334	RRID:AB_2242334	RRID:AB_2242334	http://scicrunch.com/resolver/RRID:AB_2242334	y	TP	y	n		y	P	y
25100604	Journal of Neuroscience	Cell Signaling Technology catalog #4970, RRID:AB_2223172	RRID:AB_2223172	RRID:AB_2223172	http://scicrunch.com/resolver/RRID:AB_2223172	y	TP	y	n		y	P	y
25100604	Journal of Neuroscience	Millipore catalog #AB144, RRID:AB_90650	RRID:AB_90650	RRID:AB_90650	http://scicrunch.com/resolver/RRID:AB_90650	y	TP	y	n		y	P	y
25100604	Journal of Neuroscience	Millipore catalog #MAB377, RRID:AB_2298772	RRID:AB_2298772	RRID:AB_2298772	http://scicrunch.com/resolver/RRID:AB_2298772	y	TP	y	n		y	P	y
25100604	Journal of Neuroscience	Developmental Studies Hybridoma Bank catalog #39.4D5, RRID:AB_528173	RRID:AB_528173	RRID:AB_528173	http://scicrunch.com/resolver/RRID:AB_528173	y	TP	y	n		y	P	y
25100604	Journal of Neuroscience	Cell Signaling Technology catalog #9664S, RRID:AB_331453	RRID:AB_331453	RRID:AB_331453	http://scicrunch.com/resolver/RRID:AB_331453	y	TP	y	n		y	P	y
25100604	Journal of Neuroscience	Cell Signaling Technology catalog #9261S, RRID:AB_2130162	RRID:AB_2130162	RRID:AB_2130162	http://scicrunch.com/resolver/RRID:AB_2130162	y	TP	y	n		y	P	y
25100604	Journal of Neuroscience	Wako Chemicals catalog #019-19741, RRID:AB_839504	RRID:AB_839504	RRID:AB_839504	http://scicrunch.com/resolver/RRID:AB_839504	y	TP	y	n		y	P	y
25100604	Journal of Neuroscience	Sigma-Aldrich catalog #N4142, RRID:AB_477272	RRID:AB_477272	RRID:AB_477272	http://scicrunch.com/resolver/RRID:AB_477272	y	TP	y	n		y	P	y
25100604	Journal of Neuroscience	Novus Biologicals catalog #NB600-717, RRID:AB_2139899	RRID:AB_2139899	RRID:AB_2139899	http://scicrunch.com/resolver/RRID:AB_2139899	y	TP	y	n		y	P	y
25177484	F1000 Research	Flag mouse monoclonal (Sigma-Aldrich Cat# F1804, RRID:AB_262044)	RRID:AB_262044	RRID:AB_262044	http://scicrunch.com/resolver/RRID:AB_262044	y	TP	y	n		y	P	y
25177484	F1000 Research	NKX3.1 mouse monoclonal for immunoblotting (Invitrogen Cat# 35-9700, RRID:AB_138690)	RRID:AB_138690	RRID:AB_138690	http://scicrunch.com/resolver/RRID:AB_138690	y	TP	y	n		y	P	y
25177484	F1000 Research	Anti-human NKX3.1 goat polyclonal (Santa Cruz Biotechnology, Inc. Cat# sc-15022, RRID:AB_650285	RRID:AB_650285	RRID:AB_650285	http://scicrunch.com/resolver/RRID:AB_650285	y	TP	y	n		y	P	y
25177484	F1000 Research	GFP mouse monoclonal (Clontech Cat# 632380, RRID:AB_10013427)	RRID:AB_10013427	RRID:AB_10013427	http://scicrunch.com/resolver/RRID:AB_10013427	y	TP	y	n		y	P	y
25177484	F1000 Research	BANF rabbit polyclonal (EMD Millipore Cat# 09-893, RRID:AB_1977041)	RRID:AB_1977041	RRID:AB_1977041	http://scicrunch.com/resolver/RRID:AB_1977041	y	TP	y	n		y	P	y
25177484	F1000 Research	Ku70 mouse monoclonal (GeneTex Cat# GTX23114, RRID:AB_367103)	RRID:AB_367103	RRID:AB_367103	http://scicrunch.com/resolver/RRID:AB_367103	y	TP	y	n		y	P	y
25177484	F1000 Research	Ku80 mouse monoclonal (GeneTex Cat# GTX72225, RRID:AB_383445 )	RRID:AB_383445	RRID:AB_383445	http://scicrunch.com/resolver/RRID:AB_383445	y	TP	y	n		y	P	y
25177484	F1000 Research	MYC rabbit polyclonal (Epitomics Cat# 1472-1, RRID:AB_562270)	RRID:AB_562270	RRID:AB_562270	http://scicrunch.com/resolver/RRID:AB_562270	y	TP	y	n		y	P	y
25177484	F1000 Research	p21 rabbit monoclonal (Cell Signaling Technology Cat# 2947S, RRID:AB_823586)	RRID:AB_823586	RRID:AB_823586	http://scicrunch.com/resolver/RRID:AB_823586	y	TP	y	n		y	P	y
25177484	F1000 Research	HSPA8 rabbit polyclonal (Sigma-Aldrich Cat# SAB2101098, RRID:AB_10604580)	RRID:AB_10604580	RRID:AB_10604580	http://scicrunch.com/resolver/RRID:AB_10604580	y	TP	y	n		y	P	y
25177484	F1000 Research	PARP mouse monoclonal (BD Biosciences Cat# 556494, RRID:AB_396433)	RRID:AB_396433	RRID:AB_396433	http://scicrunch.com/resolver/RRID:AB_396433	y	TP	y	n		y	P	y
25177484	F1000 Research	HOXB13 rabbit polyclonal (Invitrogen Cat# 422500, RRID:AB_1500227)	RRID:AB_1500227	RRID:AB_1500227	http://scicrunch.com/resolver/RRID:AB_1500227	y	TP	y	n		y	P	y
25202271	Frontiers in Aging Neuroscience	anti-BrdU (AbD Serotec Cat# MCA2060 RRID:AB_323427	RRID:AB_323427	RRID:AB_323427	http://scicrunch.com/resolver/RRID:AB_323427	y	TP	y	n		y	P	y
25202271	Frontiers in Aging Neuroscience	goat polyclonal antibodies against Doublecortin (DCX) (Santa Cruz Biotechnology, Inc. Cat# sc-8066 RRID:AB_2088494	RRID:AB_2088494	RRID:AB_2088494	http://scicrunch.com/resolver/RRID:AB_2088494	y	TP	y	n		y	P	y
25202271	Frontiers in Aging Neuroscience	Glial Fibrillary Acidic Protein (Promega Cat# G5601 RRID:AB_430855	RRID:AB_430855	RRID:AB_430855	http://scicrunch.com/resolver/RRID:AB_430855	y	TP	y	n		y	P	y
25202271	Frontiers in Aging Neuroscience	rabbit monoclonal antibody against Ki67 (Lab Vision Cat# RM-9106-S RRID:AB_149707	RRID:AB_149707	RRID:AB_149707	http://scicrunch.com/resolver/RRID:AB_149707	y	TP	y	n		y	P	y
25202271	Frontiers in Aging Neuroscience	rabbit polyclonal antibody against Iba-1 (Wako Chemicals USA, Inc. Cat# 019-19741 RRID:AB_839504	RRID:AB_839504	RRID:AB_839504	http://scicrunch.com/resolver/RRID:AB_839504	y	TP	y	n		y	P	y
25202271	Frontiers in Aging Neuroscience	goat polyclonal antibody againstgoat polyclonal antibody against Iba-1 (Abcam Cat# ab5076 RRID:AB_2224402	RRID:AB_2224402	RRID:AB_2224402	http://scicrunch.com/resolver/RRID:AB_2224402	y	TP	y	n		y	P	y
25202271	Frontiers in Aging Neuroscience	Caspase-3 (Cell Signaling Technology Cat# 9661S RRID:AB_331440	RRID:AB_331440	RRID:AB_331440	http://scicrunch.com/resolver/RRID:AB_331440	y	TP	y	n		y	P	y
24659141	JCN	Millipore (Calbiochem), OP80-100UG, AB_10683347, mouse, monoclonal	AB_10683347	RRID:AB_10683347	http://scicrunch.com/resolver/RRID:AB_10683347	y	TP	y	y		y	P	y
24659141	JCN	Millipore (Calbiochem), OP80-100UG, AB_10683347, mouse, monoclonal	AB_10683347	RRID:AB_10683347	http://scicrunch.com/resolver/RRID:AB_10683347	y	TP	y	y		y	P	y
24659141	JCN	Millipore (Calbiochem), NE1018-100UL, AB_10689780, mouse, monoclonal	AB_10689780	RRID:AB_10689780	http://scicrunch.com/resolver/RRID:AB_10689780	y	TP	y	y		y	P	y
24659141	JCN	Millipore, MABN50, AB_10807410, mouse, monoclonal	AB_10807410	RRID:AB_10807410	http://scicrunch.com/resolver/RRID:AB_10807410	y	TP	y	y		y	P	y
24659141	JCN	Santa Cruz Biotechnology, sc-365692, AB_10844002, mouse, monoclonal	AB_10844002	RRID:AB_10844002	http://scicrunch.com/resolver/RRID:AB_10844002	y	TP	y	y		y	P	y
24659141	JCN	Millipore, MAB377, AB_11210778, mouse, monoclonal	AB_11210778	RRID:AB_11210778	http://scicrunch.com/resolver/RRID:AB_11210778	y	TP	y	y		y	P	y
24659141	JCN	Millipore, MAB1580, AB_11213204, mouse, monoclonal	AB_11213204	RRID:AB_11213204	http://scicrunch.com/resolver/RRID:AB_11213204	y	TP	y	y		y	P	y
24659141	JCN	Abcam, ab66028, AB_1142710, mouse, monoclonal	AB_1142710	RRID:AB_1142710	http://scicrunch.com/resolver/RRID:AB_1142710	y	TP	y	y		y	P	y
24659141	JCN	Millipore, AB2253, AB_1586992, guinea pig, polyclonal	AB_1586992	RRID:AB_1586992	http://scicrunch.com/resolver/RRID:AB_1586992	y	TP	y	y		y	P	y
24659141	JCN	Millipore, MAB5384, AB_177646, mouse, monoclonal	AB_177646	RRID:AB_177646	http://scicrunch.com/resolver/RRID:AB_177646	y	TP	y	y		y	P	y
24659141	JCN	Abcam, ab6319, AB_2082593, mouse, monoclonal	AB_2082593	RRID:AB_2082593	http://scicrunch.com/resolver/RRID:AB_2082593	y	TP	y	y		y	P	y
24659141	JCN	Santa Cruz Biotechnology, sc-17342, AB_2195374, goat, polyclonal	AB_2195374	RRID:AB_2195374	http://scicrunch.com/resolver/RRID:AB_2195374	y	TP	y	y		y	P	y
24659141	JCN	Abcam, ab16667, AB_302459, rabbit, monoclonal	AB_302459	RRID:AB_302459	http://scicrunch.com/resolver/RRID:AB_302459	y	TP	y	y		y	P	y
24659141	JCN	Abcam, ab7349, AB_305869, rat, monoclonal	AB_305869	RRID:AB_305869	http://scicrunch.com/resolver/RRID:AB_305869	y	TP	y	y		y	P	y
24659141	JCN	Millipore, AB9610, AB_570666, rabbit, polyclonal	AB_570666	RRID:AB_570666	http://scicrunch.com/resolver/RRID:AB_570666	y	TP	y	y		y	P	y
24659141	JCN	AbD Serotec, OBT0030CX, AB_609566, rat, monoclonal	AB_609566	RRID:AB_609566	http://scicrunch.com/resolver/RRID:AB_609566	y	TP	y	y		y	P	y
24659141	JCN	Santa Cruz Biotechnology, sc-338, AB_631064, rabbit, polyclonal	AB_631064	RRID:AB_631064	http://scicrunch.com/resolver/RRID:AB_631064	y	TP	y	y		y	P	y
24659141	JCN	Abcam, ab24525, AB_778824, chicken, polyclonal	AB_778824	RRID:AB_778824	http://scicrunch.com/resolver/RRID:AB_778824	y	TP	y	y		y	P	y
24668417	JCN	CD13 (amino peptidase N)	AB_2227288	RRID:AB_2227288	http://scicrunch.com/resolver/RRID:AB_2227288	y	TP	y	y		y	P	y
24668417	JCN	CD206	AB_324622	RRID:AB_324622	http://scicrunch.com/resolver/RRID:AB_324622	y	TP	y	y		y	P	y
24668417	JCN	CD31	AB_2161024	RRID:AB_2161024	http://scicrunch.com/resolver/RRID:AB_2161024	y	TP	y	y		y	P	y
24668417	JCN	COX-1	AB_10077936	RRID:AB_10077936	http://scicrunch.com/resolver/RRID:AB_10077936	y	TP	y	y		y	P	y
24668417	JCN	COX-2	AB_631307	RRID:AB_631307	http://scicrunch.com/resolver/RRID:AB_631307	y	TP	y	y		y	P	y
24668417	JCN	GFAP	AB_10013382	RRID:AB_10013382	http://scicrunch.com/resolver/RRID:AB_10013382	y	TP	y	y		y	P	y
24668417	JCN	Iba-1	AB_839504	RRID:AB_839504	http://scicrunch.com/resolver/RRID:AB_839504	y	TP	y	y		y	P	y
24668417	JCN	NeuN	AB_2298772	RRID:AB_2298772	http://scicrunch.com/resolver/RRID:AB_2298772	y	TP	y	y		y	P	y
24668417	JCN	PDGFRb	AB_2162633	RRID:AB_2162633	http://scicrunch.com/resolver/RRID:AB_2162633	y	TP	y	y		y	P	y
24668417	JCN	PDGFRb	AB_467492	RRID:AB_467492	http://scicrunch.com/resolver/RRID:AB_467492	y	TP	y	y		y	P	y
24668417	JCN	a-smooth muscle actin (a-SMA)	AB_262054	RRID:AB_262054	http://scicrunch.com/resolver/RRID:AB_262054	y	TP	y	y		y	P	y
24668417	JCN	von Willebrand factor	AB_305689	RRID:AB_305689	http://scicrunch.com/resolver/RRID:AB_305689	y	TP	y	y		y	P	y
24752570	JCN	VGluT1 (Synaptic Systems (Goettingen, Germany); catalog no. 135 304; guinea pig polyclonal; RRID:AB_887878)	RRID:AB_887878	RRID:AB_887878	http://scicrunch.com/resolver/RRID:AB_887878	y	TP	y	y		y	P	y
24752702	JCN	anti-ChAT, ChAT4B1, anticholinea- cetyltransferase; DSHB, Iowa City, IA; 1:100; RRID: AB_528122	RRID: AB_528122	RRID:AB_528122	http://scicrunch.com/resolver/RRID:AB_528122	y	TP	y	y	y	y	P	y
24752702	JCN	anti-FasII, 1d4, antifasciclin II; DSHB; 1:55, RRID: AB_528235	RRID: AB_528235	RRID:AB_528235	http://scicrunch.com/resolver/RRID:AB_528235	y	TP	y	y	y	y	P	y
24752702	JCN	Anti-p-tyramine, AB124, Chemicon, (Temecula, CA) [AB_90432]	AB_90432	RRID:AB_90432	http://scicrunch.com/resolver/RRID:AB_90432	y	TP	y	y		y	P	y
24752702	JCN	anti-GFP, A6455; Molecular Probes, Eugene, OR; 1:1,000; RRID: AB_221570	RRID: AB_221570	RRID:AB_221570	http://scicrunch.com/resolver/RRID:AB_221570	y	TP	y	y	y	y	P	y
24825607	JCN	Monoclonal anti-MAP2 antibodies (Millipore; MAB 3418, clone AP20, RRID: AB_94856)	RRID: AB_94856	RRID:AB_94856	http://scicrunch.com/resolver/RRID:AB_94856	y	TP	y	y	y	y	P	y
24825750	JCN	Myosin VIIa	RRID: AB_10015251	RRID:AB_10015251	http://scicrunch.com/resolver/RRID:AB_94856	y	TP	y	y	y	y	P	y
24825750	JCN	Myosin VIIa	RRID: AB_2282417	RRID:AB_2282417	http://scicrunch.com/resolver/RRID:AB_94856	y	TP	y	y	y	y	P	y
24825750	JCN	Calretinin	RRID: AB_2068506	RRID:AB_2068506	http://scicrunch.com/resolver/RRID:AB_94856	y	TP	y	y	y	y	P	y
24825750	JCN	Calbindin	RRID: AB_2068336	RRID:AB_2068336	http://scicrunch.com/resolver/RRID:AB_94856	y	TP	y	y	y	y	P	y
24825750	JCN	Parvalbumin	RRID: AB_477329	RRID:AB_477329	http://scicrunch.com/resolver/RRID:AB_94856	y	TP	y	y	y	y	P	y
24825750	JCN	Neurofilament	RRID: AB_177520	RRID:AB_177520	http://scicrunch.com/resolver/RRID:AB_94856	y	TP	y	y	y	y	P	y
24825750	JCN	bIII-Tubulin	RRID: AB_10175616	RRID:AB_10175616	http://scicrunch.com/resolver/RRID:AB_94856	y	TP	y	y	y	y	P	y
24825750	JCN	GluR2	RRID: AB_2113875	RRID:AB_2113875	http://scicrunch.com/resolver/RRID:AB_94856	y	TP	y	y	y	y	P	y
24825750	JCN	Ctbp2	RRID: AB_399431	RRID:AB_399431	http://scicrunch.com/resolver/RRID:AB_94856	y	TP	y	y	y	y	P	y
24825750	JCN	Sox2	RRID: AB_2286684	RRID:AB_2286684	http://scicrunch.com/resolver/RRID:AB_94856	y	TP	y	y	y	y	P	y
24825750	JCN	Choline acetyltransferase	RRID: AB_2079751	RRID:AB_2079751	http://scicrunch.com/resolver/RRID:AB_94856	y	TP	y	y	y	y	P	y
24825838	JCN	Aves laboratories, Tigard, OR; Cat# GFP-1020 RRID:AB_10000240;	RRID: AB_10000240	RRID:AB_10000240	http://scicrunch.com/resolver/RRID:AB_10000240	y	TP	y	y	y	y	P	y
24845615	JCN	Rbt- anti-TMR, Molecular Probes, Inc., Eugene, OR, Cat# A-6397, RRID: AB_1502299	RRID: AB_1502299	RRID:AB_1502299	http://scicrunch.com/resolver/RRID:AB_1502299	y	TP	y	y	y	y	P	y
24845615	JCN	Goat-anti-FD, Vector Labs, Burlingame, CA, Cat # SP-0601, RRID: AB_2307446	RRID: AB_2307446	RRID:AB_2307446	http://scicrunch.com/resolver/RRID:AB_2307446	y	TP	y	y	y	y	P	y
24849359	Journal of Neuroscience	monoclonal anti-SynI (catalog #106 001, Research Resource Identifiers (RRID):AB_887805; Synaptic Systems)	(RRID):AB_887805	RRID:AB_887805	http://scicrunch.com/resolver/RRID:AB_887805	y	TP	y	y		y	P	y
24855015	JCN	mouse anti-Xenopus laevis P/ rds antibody (clone 2D4, raised against the c-terminus of Xenopus P/rds, a generous gift from Dr. Robert Mol- day, RRID: AB_2315773)	RRID: AB_2315773	RRID:AB_2315773	http://scicrunch.com/resolver/RRID:AB_2315773	y	TP	y	y	y	y	P
24855015	JCN	mouse anti-acetylated tubu- lin (Sigma-Aldrich, Cat. no. T6793, RRID: AB_477585)	RRID: AB_477585	RRID:AB_477585	http://scicrunch.com/resolver/RRID:AB_477585	y	TP	y	y	y	y	P	y
24899700	Journal of Neuroscience	rabbit anti-vesicular GABA transporter (VGAT; 1:500, Synaptic Systems, AB_887871)	AB_887871	RRID:AB_887871	http://scicrunch.com/resolver/RRID:AB_887871	y	TP	y	y		y	P	n
24899700	Journal of Neuroscience	anti-GFP (Santa Cruz Biotechnology, AB_641123)	AB_641123	RRID:AB_641123	http://scicrunch.com/resolver/RRID:AB_641123	y	TP	y	y		y	P	n
24899714	Journal of Neuroscience	anti-p21 (AB_396415)	AB_396415	RRID:AB_396415	http://scicrunch.com/resolver/RRID:AB_396415	y	TP	y	y		y	P	n
24899714	Journal of Neuroscience	anti-p27 (AB_397636; BD Biosciences)	AB_397636	RRID:AB_397636	http://scicrunch.com/resolver/RRID:AB_397636	y	TP	y	y		y	P	n
24899714	Journal of Neuroscience	anti-GST-􏰎 (AB_591792; MBL)	AB_591792	RRID:AB_591792	http://scicrunch.com/resolver/RRID:AB_591792	y	TP	y	y		y	P	n
24899714	Journal of Neuroscience	anti-NG2 (AB_91789; Milli- pore)	AB_91789	RRID:AB_91789	http://scicrunch.com/resolver/RRID:AB_91789	y	TP	y	y		y	P	n
24899714	Journal of Neuroscience	anti-BrdU (AB_609568; Accurate)	AB_609568	RRID:AB_609568	http://scicrunch.com/resolver/RRID:AB_609568	y	TP	y	y		y	P	n
24899714	Journal of Neuroscience	anti-MBP (AB_510039)	AB_510039	RRID:AB_510039	http://scicrunch.com/resolver/RRID:AB_510039	y	TP	y	y		y	P	n
24899714	Journal of Neuroscience	anti-CNP (AB_510037; Covance)	AB_510037	RRID:AB_510037	http://scicrunch.com/resolver/RRID:AB_510037	y	TP	y	y		y	P	n
24899714	Journal of Neuroscience	anti-MOG (AB_2282105; Epitomics)	AB_2282105	RRID:AB_2282105	http://scicrunch.com/resolver/RRID:AB_2282105	y	TP	y	y		y	P	n
24899714	Journal of Neuroscience	anti- TGF􏰉-RII (AB_1660532; Novus Biologicals)	AB_1660532	RRID:AB_1660532	http://scicrunch.com/resolver/RRID:AB_1660532	y	TP	y	y		y	P	n
24899714	Journal of Neuroscience	anti-Cdk2 (AB_631216)	AB_631216	RRID:AB_631216	http://scicrunch.com/resolver/RRID:AB_631216	y	TP	y	y		y	P	n
24899714	Journal of Neuroscience	anti-PDGFR􏰊 (AB_631064)	AB_631064	RRID:AB_631064	http://scicrunch.com/resolver/RRID:AB_631064	y	TP	y	y		y	P	n
24899714	Journal of Neuroscience	anti-c-Myc (AB_627268)	AB_627268	RRID:AB_627268	http://scicrunch.com/resolver/RRID:AB_627268	y	TP	y	y		y	P	n
24899714	Journal of Neuroscience	anti-SMAD3 (AB_2255105)	AB_2255105	RRID:AB_2255105	http://scicrunch.com/resolver/RRID:AB_2255105	y	TP	y	y		y	P	n
24899714	Journal of Neuroscience	anti-SMAD4 (AB_2255136;Santa Cruz Biotechnol- ogy)	AB_2255136	RRID:AB_2255136	http://scicrunch.com/resolver/RRID:AB_2255136	y	TP	y	y		y	P	n
24899714	Journal of Neuroscience	anti-Ki67 (AB_442102, Novocastra)	AB_442102	RRID:AB_442102	http://scicrunch.com/resolver/RRID:AB_442102	y	TP	y	y		y	P	n
24899714	Journal of Neuroscience	anti-CC1 (AB_213434; Cal- biochem)	AB_213434	RRID:AB_213434	http://scicrunch.com/resolver/RRID:AB_213434	y	TP	y	y		y	P	n
24899714	Journal of Neuroscience	anti-YFP (AB_1196615)	AB_1196615	RRID:AB_1196615	http://scicrunch.com/resolver/RRID:AB_1196615	y	TP	y	y		y	P	n
24899714	Journal of Neuroscience	anti-pSMAD2/3 (AB_2193178)	AB_2193178	RRID:AB_2193178	http://scicrunch.com/resolver/RRID:AB_2193178	y	TP	y	y		y	P	n
24899714	Journal of Neuroscience	anti-pSMAD3 (AB_2193207)	AB_2193207	RRID:AB_2193207	http://scicrunch.com/resolver/RRID:AB_2193207	y	TP	y	y		y	P	n
24899714	Journal of Neuroscience	anti-FoxO1 (AB_10831514; Cell Sig- naling Technology)	AB_10831514	RRID:AB_10831514	http://scicrunch.com/resolver/RRID:AB_10831514	y	TP	y	y		y	P	n
24899714	Journal of Neuroscience	anti-GFAP (AB_880201)	AB_880201	RRID:AB_880201	http://scicrunch.com/resolver/RRID:AB_880201	y	TP	y	y		y	P	n
24899714	Journal of Neuroscience	anti-Vimentin (AB_778826)	AB_778826	RRID:AB_778826	http://scicrunch.com/resolver/RRID:AB_778826	y	TP	y	y		y	P	n
24899714	Journal of Neuroscience	anti-Sp1 (AB_1566756; Abcam)	AB_1566756	RRID:AB_1566756	http://scicrunch.com/resolver/RRID:AB_1566756	y	TP	y	y		y	P	n
24899721	Journal of Neuroscience	A polyclonal rabbit antibody that recognizes the Sema domain of rat and mouse PlexinA1 was used at 1:1000 in blotting and 1:200 in staining (PP1301, ECM Bio- sciences; RRID: AB_2299835	RRID: AB_2299835	RRID:AB_2299835	http://scicrunch.com/resolver/RRID:AB_2299835	y	TP	y	y	y	y	P	y
24899721	Journal of Neuroscience	chicken against SynCAM 1 (monoclonal clone 3E1, CM004-3, blot 1:500, MBL Laboratories; RRID: AB_592783)	RRID: AB_592783	RRID:AB_592783	http://scicrunch.com/resolver/RRID:AB_592783	y	TP	y	y	y	y	P	y
24899721	Journal of Neuroscience	c-myc (ET-MY100, stain 1:200, Aves; RRID: AB_2313514)	RRID: AB_2313514	RRID:AB_2313514	http://scicrunch.com/resolver/RRID:AB_2313514	y	TP	y	y	y	y	P	y
24899721	Journal of Neuroscience	MAP2 (AB364, Millipore; RRID: AB_571049)	RRID: AB_571049	RRID:AB_571049	http://scicrunch.com/resolver/RRID:AB_571049	y	TP	y	y	y	y	P	y
24899721	Journal of Neuroscience	a mouse monoclonal antibody against GAPDH (clone 6c5, ab8245, blot 1:10,000; Abcam; AB_2107448)	AB_2107448	RRID:AB_2107448	http://scicrunch.com/resolver/RRID:AB_2107448	y	TP	y	y		y	P	y
24906209	Molecular Pain	ASIC3 (1:2000; Millipore; Cat#: AB5927; RRID: AB_92140)	RRID: AB_92140	RRID:AB_92140	http://scicrunch.com/resolver/RRID:AB_92140	y	TP	y	y	y	y	P	y
24906209	Molecular Pain	TRPV1 (1:2000; Alomone; Cat# ACC-030; RRID: AB_2040256)	RRID: AB_2040256	RRID:AB_2040256	http://scicrunch.com/resolver/RRID:AB_2040256	y	TP	y	y	y	y	P	y
24906209	Molecular Pain	GFRa1: 1:250; R&D; Cat#: AF560; RRID: AB_2110307	RRID: AB_2110307	RRID:AB_2110307	http://scicrunch.com/resolver/RRID:AB_2110307	y	TP	y	y	y	y	P	y
24906209	Molecular Pain	GAPDH: 1:1000; ProSci Inc.; Cat#: XW-7214; RRID: AB_735758	RRID: AB_735758	RRID:AB_735758	http://scicrunch.com/resolver/RRID:AB_735758	y	TP	y	y	y	y	P	y
24920616	Journal of Neuroscience	FE (Invitrogen, catalog #A889; RRID: AB_221561)	RRID: AB_221561	RRID:AB_221561	http://scicrunch.com/resolver/RRID:AB_221561	y	TP	y	y	y	y	P	y
24920616	Journal of Neuroscience	FR (Invitrogen, catalog #A6397; RRID: AB_1502299)	RRID: AB_1502299	RRID:AB_1502299	http://scicrunch.com/resolver/RRID:AB_1502299	y	TP	y	y	y	y	P	y
24920616	Journal of Neuroscience	CBL (Invitrogen, catalog #A5760; RRID: AB_11181009)	RRID: AB_11181009	RRID:AB_11181009	http://scicrunch.com/resolver/RRID:AB_11181009	y	TP	y	y	y	y	P	y
24920616	Journal of Neuroscience	CB (Swant, catalog #300, RRID: AB_10000347)	RRID: AB_10000347	RRID:AB_10000347	http://scicrunch.com/resolver/RRID:AB_10000347	y	TP	y	y	y	y	P	y
24920616	Journal of Neuroscience	PV (Swant, catalog #235, RRID: AB_10000343)	RRID: AB_10000343	RRID:AB_10000343	http://scicrunch.com/resolver/RRID:AB_10000343	y	TP	y	y	y	y	P	y
24920619	Journal of Neuroscience	rabbit antibody to GFP (1:500, Invitrogen; catalog #A11122, RRID: AB_10073917)	RRID: AB_10073917	RRID:AB_10073917	http://scicrunch.com/resolver/RRID:AB_10073917	y	TP	y	y	y	y	P	y
24920619	Journal of Neuroscience	rat anti-mouse CD68 (1:500; AbD Se- rotec; catalog #MCA1957, RRID: AB_322219)	RRID: AB_322219	RRID:AB_322219	http://scicrunch.com/resolver/RRID:AB_322219	y	TP	y	y	y	y	P	y
24920619	Journal of Neuroscience	rabbit anti-red/green opsin (1:500; Millipore Bioscience Research Reagents; catalog #AB5405, RRID: AB_177456)	RRID: AB_177456	RRID:AB_177456	http://scicrunch.com/resolver/RRID:AB_177456	y	TP	y	y	y	y	P	y
24920619	Journal of Neuroscience	CD11b (1:250; BD PharMingen; catalog #557396, RRID: AB_396679)	RRID: AB_396679	RRID:AB_396679	http://scicrunch.com/resolver/RRID:AB_396679	y	TP	y	y	y	y	P	y
24920619	Journal of Neuroscience	CD45 antibodies (1:250; BD PharMingen; catalog #559864, RRID: AB_398672	RRID: AB_398672	RRID:AB_398672	http://scicrunch.com/resolver/RRID:AB_398672	y	TP	y	y	y	y	P	y
24920621	Journal of Neuroscience	mouse anti-acetylated tubulin (Sigma-Aldrich; catalog #T6793, RRID: AB_477585)	RRID: AB_477585	RRID:AB_477585	http://scicrunch.com/resolver/RRID:AB_477585	y	TP	y	y	y	y	P	y
24920621	Journal of Neuroscience	mouse anti-Carassius auratus-CNGA1 (Abcam; catalog #ab105878, RRID: AB_10866456)	RRID: AB_10866456	RRID:AB_10866456	http://scicrunch.com/resolver/RRID:AB_10866456	y	TP	y	y	y	y	P	y
24954002	JCN	cholera toxin B (CTB; 1%; List Biological Laboratories, Campbell, CA, Cat# 104, RRID: AB_2313636)	RRID: AB_2313636	RRID:AB_2313636	http://scicrunch.com/resolver/RRID:AB_2313636	y	TP	y	y	y	y	P	y
24954002	JCN	CTB (List Biological laboratories, Cat# 703, RRID: AB_10013220	RRID: AB_10013220	RRID:AB_10013220	http://scicrunch.com/resolver/RRID:AB_10013220	y	TP	y	y	y	y	P	y
24954002	JCN	5-HT (rabbit: Sigma-Aldrich, Cat# S5545, RRID: AB_477522	RRID: AB_477522	RRID:AB_477522	http://scicrunch.com/resolver/RRID:AB_477522	y	TP	y	y	y	y	P	y
24954002	JCN	5-HT goat: ImmunoStar, Cat# 20079, RRID: AB_572262	RRID: AB_572262	RRID:AB_572262	http://scicrunch.com/resolver/RRID:AB_572262	y	TP	y	y	y	y	P	y
24954002	JCN	vesicular acetylcholine trans- porter (VAChT; Sigma-Aldrich, Cat# V5387, RRID: AB_261875)	RRID: AB_261875	RRID:AB_261875	http://scicrunch.com/resolver/RRID:AB_261875	y	TP	y	y	y	y	P	y
24954002	JCN	HNK-1 antibody (BD Pharmigen, Cat# 559048, RRID: AB_397184	RRID: AB_397184	RRID:AB_397184	http://scicrunch.com/resolver/RRID:AB_397184	y	TP	y	y	y	y	P	y
24956542	Neurobiology of Disease	rabbit polyclonal anti-Bid antibody (1:1000, AR-52, Enzo Life Sciences, Exeter, UK; Cat# ALX-210-007-R050, Antibody Registry (RIID): AB_2259218)	RIID): AB_2259218	RRID:AB_2259218	http://scicrunch.com/resolver/RRID:AB_2259218	y	TP	y	y		y	P	y
24956542	Neurobiology of Disease	mouse monoclonal anti-GFAP (1:1000, Sigma-Aldrich Cat# G3893, RIID: AB_477010)	RIID: AB_477010	RRID:AB_477010	http://scicrunch.com/resolver/RRID:AB_477010	y	TP	y	y	y	y	P	y
24956542	Neurobiology of Disease	a goat polyclonal anti-Iba-1 (1:500, Abcam, Cat# ab5076, RIID: AB_2224402)	RIID: AB_2224402	RRID:AB_2224402	http://scicrunch.com/resolver/RRID:AB_2224402	y	TP	y	y	y	y	P	y
24956542	Neurobiology of Disease	rat monoclonal anti-CD11b (1:1000, Abcam Cat# ab8878, RIID: AB_306831)	RIID: AB_306831	RRID:AB_306831	http://scicrunch.com/resolver/RRID:AB_306831	y	TP	y	y	y	y	P	y
24956542	Neurobiology of Disease	rabbit polyclonal anti-MAP2 (1:1000, Santa Cruz Biotechnology, Cat# sc-20172, RIID: AB_2250101)	RIID: AB_2250101	RRID:AB_2250101	http://scicrunch.com/resolver/RRID:AB_2250101	y	TP	y	y	y	y	P	y
24956542	Neurobiology of Disease	rabbit anti-phosphorylated IKK%/à (1:500, 16A6, Cell Signal-ing Technology, Hitchin, UK, Cat# 2697L, RIID: AB_2291699)	RIID: AB_2291699	RRID:AB_2291699	http://scicrunch.com/resolver/RRID:AB_2291699	y	TP	y	y	y	y	P	y
24956542	Neurobiology of Disease	anti-IKK%/à (1:500, H470, Santa Cruz Biotechnology, Inc., Cat# sc-7607, RIID: AB_675667)	RIID: AB_675667	RRID:AB_675667	http://scicrunch.com/resolver/RRID:AB_675667	y	TP	y	y	y	y	P	y
24956542	Neurobiology of Disease	rabbit polyclonal anti-PARP antibody (1:1000, Cell Signaling Technology Cat# 9542, RIID: AB_2160739)	RIID: AB_2160739	RRID:AB_2160739	http://scicrunch.com/resolver/RRID:AB_2160739	y	TP	y	y	y	y	P	y
24956542	Neurobiology of Disease	rabbit poly-clonal anti-caspase-3 (1:1000, Cell Signaling Technology Cat# 9662S, RIID: AB_10694681)	RIID: AB_10694681	RRID:AB_10694681	http://scicrunch.com/resolver/RRID:AB_10694681	y	TP	y	y	y	y	P	y
24956542	Neurobiology of Disease	mouse monoclonal %-tubulin (Sigma-Aldrich, Cat# T6199, RIID: AB_477583)	RIID: AB_477583	RRID:AB_477583	http://scicrunch.com/resolver/RRID:AB_477583	y	TP	y	y	y	y	P	y
24956542	Neurobiology of Disease	à-Actin (clone AC-40, Sigma-Aldrich, Cat# A3853, RIID: AB_262137) antibodies (both 1:5000)	RIID: AB_262137	RRID:AB_262137	http://scicrunch.com/resolver/RRID:AB_262137	y	TP	y	y	y	y	P	y
24956542	Neurobiology of Disease	rabbit monoclonal phospho-Ser536p65 (clone 93H1, CST, Cat# 3033S, RRID: AB_331284)	RRID: AB_331284	RRID:AB_331284	http://scicrunch.com/resolver/RRID:AB_331284	y	TP	y	y	y	y	P	y
24956542	Neurobiology of Disease	Rabbit monoclonal pan-p65 (clone D12E12, Cell Signaling Technology Cat# 8242P, RRID: AB_10859369)	RRID: AB_10859369	RRID:AB_10859369	http://scicrunch.com/resolver/RRID:AB_10859369	y	TP	y	y	y	y	P	y
24956542	Neurobiology of Disease	goat polyclonal anti-Bid (AF860, R&D Systems, Cat# AF860, RIID: AB_2065622)	RIID: AB_2065622	RRID:AB_2065622	http://scicrunch.com/resolver/RRID:AB_2065622	y	TP	y	y	y	y	P	y
24956542	Neurobiology of Disease	rabbit polyclonal anti-IKK (1:500, Abcam Cat# ab77750, RIID: AB_156633)	RIID: AB_156633	RRID:AB_156633	http://scicrunch.com/resolver/RRID:AB_156633	y	TP	y	y	y	y	P	y
24956542	Neurobiology of Disease	mouse monoclonal anti-neurofilament heavy polypeptide (SMI32, 1:1000, Covance, Maidenhead, UK, Cat# SMI-32P-100, RIID: AB_10719742)	RIID: AB_10719742	RIID:AB_10719742	http://scicrunch.com/resolver/RIID:AB_10719742	y	TP	y	y	y	y	P	y
24966369	Journal of Neuroscience	rabbit anti-HMGB1 (1:1000, catalog #ab18256, RRID: AB_444360; Abcam;	RRID: AB_444360	RRID:AB_444360	http://scicrunch.com/resolver/RRID:AB_444360	y	TP	y	y	y	y	P	y
24990918	Journal of Neuroscience	KCC2 (1:1000, RRID: AB_310611, catalog #07-432; Millipore)	RRID: AB_310611	RRID:AB_310611	http://scicrunch.com/resolver/RRID:AB_310611	y	TP	y	y	y	y	P	y
24990918	Journal of Neuroscience	BDNF (1:1000,RRID: AB_630940, catalog #sc-546; Santa Cruz Biotechnology)	RRID: AB_630940	RRID:AB_630940	http://scicrunch.com/resolver/RRID:AB_630940	y	TP	y	y	y	y	P	y
24990918	Journal of Neuroscience	TrkB (1:1000, RRID: AB_2155274, catalog #sc-8316; Santa Cruz Biotechnology)	RRID: AB_2155274	RRID:AB_2155274	http://scicrunch.com/resolver/RRID:AB_2155274	y	TP	y	y	y	y	P	y
24990918	Journal of Neuroscience	mouse T4 monoclonal antibody against NKCC1 (1:1000, RRID: AB_528406, catalog #t4; Developmental Studies Hybridoma Bank),	RRID: AB_528406	RRID:AB_528406	http://scicrunch.com/resolver/RRID:AB_528406	y	TP	y	y	y	y	P	y
24990918	Journal of Neuroscience	monoclonal anti-actin antibody (1:10,000, RRID: AB_476744, catalog #A544; Sigma Aldrich)	RRID: AB_476744	RRID:AB_476744	http://scicrunch.com/resolver/RRID:AB_476744	y	TP	y	y	y	y	P	y
24990918	Journal of Neuroscience	goat anti-ChAT (1:100, RRID: AB_2079751, catalog #AB144P; Millipore)	RRID: AB_2079751	RRID:AB_2079751	http://scicrunch.com/resolver/RRID:AB_2079751	y	TP	y	y	y	y	P	y
25009276	Journal of Neuroscience	rabbit anti-ER81 1:6000 (Abcam ab36788, AB_732196	AB_732196	RRID:AB_732196	http://scicrunch.com/resolver/RRID:AB_732196	y	TP	y	y		y	P	y
25031392	Journal of Neuroscience	rabbit anti-c-Fos antibody (1:5000, catalog #PC38-100UL, RRID: AB_213663	RRID: AB_213663	RRID:AB_213663	http://scicrunch.com/resolver/RRID:AB_213663	y	TP	y	y	y	y	P	y
25041792	JCN	Millipore, Mouse, MAB363 Clone 54.1, RRID: AB_94946	RRID: AB_94946	RRID:AB_94946	http://scicrunch.com/resolver/RRID:AB_94946	y	TP	y	y	y	y	P	y
25043676	JCN	GluA1 IgG (Abcam, Cat# ab31232, RRID: AB_2113447	RRID: AB_2113447	RRID:AB_2113447	http://scicrunch.com/resolver/RRID:AB_2113447	y	TP	y	y	y	y	P	y
25044230	JCN	chicken anti-β-galactosidase (Abcam, chicken polyclonal, cat #ab9361 RRID: AB_307210	RRID: AB_307210	RRID:AB_307210	http://scicrunch.com/resolver/RRID:AB_307210	y	TP	y	y	y	y	P	y
25044230	JCN	anti-BrdU (BD Biosciences, mouse monoclonal, cat#555627, clone 3D4 RRID: AB_395993	RRID: AB_395993	RRID:AB_395993	http://scicrunch.com/resolver/RRID:AB_395993	y	TP	y	y	y	y	P	y
25044230	JCN	rabbit anti-c-Kit (Cell Signaling Technology, rabbit monoclonal, cat#3074, RRID: AB_10829442	RRID: AB_10829442	RRID:AB_10829442	http://scicrunch.com/resolver/RRID:AB_10829442	y	TP	y	y	y	y	P	y
25044230	JCN	goat anti-c-Kit (Santa Cruz, goat polyclonal (M14), cat#sc-1494, RRID: AB_631032	RRID: AB_631032	RRID:AB_631032	http://scicrunch.com/resolver/RRID:AB_631032	y	TP	y	y	y	y	P	y
25044230	JCN	anti-CK18 (Abcam, rabbit monoclonal, cat #ab32118, RRID: AB_736394	RRID: AB_736394	RRID:AB_736394	http://scicrunch.com/resolver/RRID:AB_736394	y	TP	y	y	y	y	P	y
25044230	JCN	anti-CK5 (Abcam, rabbit polyclonal, cat#ab24647, RRID: AB_448212	RRID: AB_448212	RRID:AB_448212	http://scicrunch.com/resolver/RRID:AB_448212	y	TP	y	y	y	y	P	y
25044230	JCN	anti-GAP43 (Abcam, rabbit monoclonal, cat#ab75810, RRID: AB_1310252	RRID: AB_1310252	RRID:AB_1310252	http://scicrunch.com/resolver/RRID:AB_1310252	y	TP	y	y	y	y	P	y
25044230	JCN	anti-OMP (Wako, goat polyclonal, cat#019-22291, RRID: AB_664696	RRID: AB_664696	RRID:AB_664696	http://scicrunch.com/resolver/RRID:AB_664696	y	TP	y	y	y	y	P	y
25044230	JCN	anti-PCNA (Abcam, mouse monoclonal, cat#ab2426, RRID: AB_303062	RRID: AB_303062	RRID:AB_303062	http://scicrunch.com/resolver/RRID:AB_303062	y	TP	y	y	y	y	P	y
25044230	JCN	anti-Pax6 (Millipore, rabbit polyclonal, cat#AB2237, RRID: AB_1587367	RRID: AB_1587367	RRID:AB_1587367	http://scicrunch.com/resolver/RRID:AB_1587367	y	TP	y	y	y	y	P	y
25044230	JCN	rabbit anti-SCF (Bioss Inc, rabbit polyclonal, cat#bs-0545R, RRID: AB_10855650	RRID: AB_10855650	RRID:AB_10855650	http://scicrunch.com/resolver/RRID:AB_10855650	y	TP	y	y	y	y	P	y
25044230	JCN	mouse anti-SCF (Santa Cruz, mouse monoclonal (G-3), cat#sc-13126, RRID: AB_628238	RRID: AB_628238	RRID:AB_628238	http://scicrunch.com/resolver/RRID:AB_628238	y	TP	y	y	y	y	P	y
25044230	JCN	antibody TuJ-1 (Covance, mouse monoclonal, cat#MMS-435P, RRID: AB_10063408	RRID: AB_10063408	RRID:AB_10063408	http://scicrunch.com/resolver/RRID:AB_10063408	y	TP	y	y	y	y	P	y
25048050	JCN	rabbit anti- GFP (Invitrogen, Cat# A-11122, RRID: AB_221569	RRID: AB_221569	RRID:AB_221569	http://scicrunch.com/resolver/RRID:AB_221569	y	TP	y	y	y	y	P	y
25048050	JCN	anti-NeuN (Millipore, Cat# MAB377, RRID: AB_2298772	RRID: AB_2298772	RRID:AB_2298772	http://scicrunch.com/resolver/RRID:AB_2298772	y	TP	y	y	y	y	P	y
25048050	JCN	anti-PV monoclonal antibody (Swant, Cat# PV235, RRID: AB_10000343	RRID: AB_10000343	RRID:AB_10000343	http://scicrunch.com/resolver/RRID:AB_10000343	y	TP	y	y	y	y	P	y
25048219	JCN	mouse monoclonal antineurofilament M (Developmental Studies Hybridoma Bank, University of Iowa, RRID: AB_531793	RRID: AB_531793	RRID:AB_531793	http://scicrunch.com/resolver/RRID:AB_531793	y	TP	y	y	y	y	P	n
25048219	JCN	Rabbit polyclonal antibodies against pan-sodium channel (recognizes all sodium channel isoforms, RRID: AB_2315782	RRID: AB_2315782	RRID:AB_2315782	http://scicrunch.com/resolver/RRID:AB_2315782	y	TP	y	y	y	y	P
25048219	JCN	Nav1.6 (RRID: AB_2314862	RRID: AB_2314862	RRID:AB_2314862	http://scicrunch.com/resolver/RRID:AB_2314862	y	TP	y	y	y	y	P
25048219	JCN	Nav1.7 (RRID: AB_2315789	RRID: AB_2315789	RRID:AB_2315789	http://scicrunch.com/resolver/RRID:AB_2315789	y	TP	y	y	y	y	P
25048219	JCN	Nav1.8 (RRID: AB_2314859	RRID: AB_2314859	RRID:AB_2314859	http://scicrunch.com/resolver/RRID:AB_2314859	y	TP	y	y	y	y	P
25048219	JCN	mouse monoclonal anti-Caspr (a gift from Elior Peles, Department of Molecular Cell Biology, The Weizmann Institute of Science, Israel; RRID: AB_2314218	RRID: AB_2314218	RRID:AB_2314218	http://scicrunch.com/resolver/RRID:AB_2314218	y	TP	y	y	y	y	P
25091320	JCN	PV antibody (anti-PV in mouse, 1:2000; Sigma- Aldrich; p3088; RRID: AB_477329	RRID: AB_477329	RRID:AB_477329	http://scicrunch.com/resolver/RRID:AB_477329	y	TP	y	y	y	y	P	y
25091320	JCN	CB antibody (anti-CB in mouse, 1:2000; Sigma- Aldrich; c9848; RRID: AB_476894	RRID: AB_476894	RRID:AB_476894	http://scicrunch.com/resolver/RRID:AB_476894	y	TP	y	y	y	y	P	y
25091320	JCN	GAD67 antibody (anti-GAD1 in Rabbit; 1:1000, Sigma-Aldrich; SAB4300642; RRID: AB_11129033	RRID: AB_11129033	RRID:AB_11129033	http://scicrunch.com/resolver/RRID:AB_11129033	y	TP	y	y	y	y	P	y
25100599	Journal of Neuroscience	phospho-S6 ribosomal protein (S235/236) Rb mAb (1:100; catalog #4857S; RRID: AB_2181035, Cell Signaling	RRID: AB_2181035	RRID:AB_2181035	http://scicrunch.com/resolver/RRID:AB_2181035	y	TP	y	y	y	y	P	y
25100599	Journal of Neuroscience	pStat3 (Y705; D3A7) rabbit mAb (1:1000; catalog #9145S; RRID: AB_561305, Cell Signaling Technology	RRID: AB_561305	RRID:AB_561305	http://scicrunch.com/resolver/RRID:AB_561305	y	TP	y	y	y	y	P	y
24668417	JCN	mPGES-1				n	FN				y	P	y
24752643	JCN	rabbit antibody to DA488 (Invitrogen, A11094)				n	FN				y	P	y
24752666	JCN	polyclonal rabbit anti-ErbB4 antibody (HL5721, 1:2000)				n	FN				n	P
24752702	JCN	TbH				n	FN				y	P
24760871	Journal of Neuroscience	cleaved Caspase 3 (1:500, 9661, rabbit polyclonal; Cell Sig- naling Technology)				n	FN				y	P	y
24782245	JCN	rabbit anti- DVGLUT (Daniels et al., 2004)				n	FN				y	P
24796971	JCN	Vesicular glutamate transporter 2 (VGLUT2)				n	FN				y	P
24796971	JCN	Green fluorescent protein (GFP)				n	FN				y	P
24899700	Journal of Neuroscience	mouse anti-neuroligin 2 (Synaptic Systems, 5E6)				n	FN				y	P	n
24899700	Journal of Neuroscience	anti-GABAA R 􏰊1 (gift from from Jean-Marc Fritschy, UTH Zurich)				n	FN				y	P
24899721	Journal of Neuroscience	A polyclonal antibody (GP22) was raised in guinea pig				n	FN				y	P	y
24899721	Journal of Neuroscience	L667, blot 1:2000; Irie et al., 1997)				n	FN				y	P
24899721	Journal of Neuroscience	an antibody raised in rabbit against PSD-95 (a gift from Dr. T. C. Su ̈dhof (Stanford University, Palo Alto, CA)				n	FN				y	P
24906209	Molecular Pain	isolectin B4 (IB4) binding (AlexaFluor 647; Molecular Probes)				n	FN				n	P	n
24920621	Journal of Neuroscience	rabbit anti-Dendra2 serum (Lodowski et al., 2013)				n	FN				n	P
24920622	Journal of Neuroscience	BV-510 labeled anti-mouse CD86 (BioLegend, catalog #105039)				n	FN				y	P	y
24966384	Journal of Neuroscience	APP and C-terminal fragment (CTF) using antibody C-terminal 140 (kind gift from Dr. J. Walter, University of Bonn, Bonn, Germany)				n	FN				n	P
24966384	Journal of Neuroscience	polyclonal antibody 3109 (kind gift from Dr. J. Walter; Prager et al., 2007)				n	FN				n	P
25009260	Journal of Neuroscience	anti-PKCγ (N-terminal) specifically recognizing N-terminal of PKCγ from Abcam				n	FN				n	P	n
25009260	Journal of Neuroscience	anti-GFP antibody (Ab)				n	FN				n	P
25009260	Journal of Neuroscience	anti-vesicular mono- amine transporter 2 (VMAT2) Ab				n	FN				n	P
25009260	Journal of Neuroscience	anti-PKC􏰍 (C2-domain) mono- clonal Abs specifically recognizing C2-domain of PKC􏰍 have been described previously (Kose et al., 1990				n	FN				y	P
25031414	Journal of Neuroscience	rabbit polyclonal anti-MAG (a gift from Dr. David Colman, McGill University				n	FN				n	P
25031414	Journal of Neuroscience	mouse monoclonal anti-PLP (a gift from Dr. David Colman, McGill University				n	FN				n	P
25031414	Journal of Neuroscience	rabbit polyclonal anti-nfasc (Tait et al., 2000; a gift from Dr. Peter Brophy, University of Edinburgh				n	FN				n	P
25041792	JCN	GluA1–4 (panAMPAR) Recombinant proteins corresponding to aa 724–781 of rat GluA1 flop Raised in Dr. Elek Molnár's laboratory (Nusser et al., 1998). Rabbit, affinity purified polyclonal antibody				n	FN				y	P
25041792	JCN	BNPI/vGluT1 Recombinant protein corresponding to aa 493–560 of mouse BNPI Raised in Dr. Ryuichi Shigemoto's laboratory, guinea pig antibody				n	FN				y	P
25048219	JCN	rabbit polyclonal anti-Nav1.2 (Upstate Biotechnology				n	FN				n	P	n
25048219	JCN	Nav1.1				n	FN				n	P	n
25048219	JCN	Nav1.3				n	FN				n	P	n
25100594	Journal of Neuroscience	anti-Cav1.2 (Hell et al., 1996).				n	FN				n	P
25100599	Journal of Neuroscience	NPY (Phoenix Pharmaceuticals				n	FN				n	P	n
25100599	Journal of Neuroscience	transcription 3 (Stat3) rabbit Ab (1:1000; Cell Signaling Technology				n	FN				n	P	n
25100599	Journal of Neuroscience	ACTH (1:1000; Parlow; 1:50; National Institutes of Health Pituitary Program				n	FN				y	P	n
25100599	Journal of Neuroscience	anti-Cre antibody (1:3000; Kellendonk et al., 1999)				n	FN				y	P
25177484	F1000 Research	actin mouse monoclonal (MP Biomedicals, Irvine, CA, Cat.# ICN691001)				n	FN				y	P	y
								Correct usage
		Total count of Primary antibodies with RRID				429	Number incorrect	16
		Count TP				428	Total number	429
		Count TN				0
		Count FP				1		Minor correction
		Count FN				36	Minor correction	159
		Percent precision				0.997669	Total number	427
								0.372365
		Total count of Primary antibodies				465
		Count TP				428
		Count TN				0
		Count FP				1
		Count FN				36
		Percent precision				0.997669
		*Definition of Precision: (TP)/(TP+FP)

## Sheet: Organisms-PRE
PMID	Journal	Author supplied organism label	Organism species	Has paper already been curated in a MOD?	Is the genotype or allele identifiable in a MOD, or strain identifiable in a site such as Jax/Charles River?	Is the organism itself identifiable in a vendor or other site?	Supplier/vendor	If obtained from non-commercial source, is a reference/source identifiable?	Identified organism strain/background	Transgenic gene uniquely identifable (source organism and gene)	Is there a refence to the modified gene, such as MGI ID or Ensembl ID?	Is the info in the paper or supplementary data?	Uniquely identifiable	Count identifiable	Total count
PubMed ID (or other identifier)														34	58
23184649	Neurotoxicity Research	Sprague-Dawley rats	rats	n		y	n		y			paper	n
22791409	Neurotoxicity Research	Wistar rats (280–300 g) delivered by the licensed breeders (Charles River, Germany)	rats	n		y	y		y			paper	y
22488162	Neurotoxicity Research	Wistar rats (University Animal Department, Katowice, Poland)	rats	n		y	y		y			paper	y
22476946	Neurotoxicity Research	SASCO Sprague Dawley	rats	n		y	n		y			paper	n
22407500	Neurotoxicity Research	male Wistar rats (250–300 g), bred at the Institute of Pharmacology, Polish Academy of Sciences, Krakow, Poland	rats	n		y	y		y			paper	y
22144346	Neurotoxicity Research	Swiss mouse	mouse	n		y	n		y			paper	n
22144346	Neurotoxicity Research	Male Wistar rats	rats	n		y	n		y			paper	n
22179976	Neurotoxicity Research	transgenic mouse line Thy1mγSN	mouse	n		y	n		y			paper	n
21830163	Neurotoxicity Research	Wistar rats (250–300 g), bred at the Institute of Pharmacology, Polish Academy of Sciences, Krakow, Poland	rats	n		y	y		y			paper	y
21725719	Neurotoxicity Research	3xTg-AD mice was established in-house from breeding pairs provided by Dr. Frank LaFerla at University of California Irvine [Oddo et al., 2003]	mouse	n	y	y		y	y	y	n	paper	y
23410057	Molecular Pain	Male Sprague Dawley rats	rat				n						n
23413875	Molecular Pain	Sprague–Dawley (SD) rats (100–250 g; Japan SLC, Inc, Shizuoka, Japan)	rat				y						y
23413915	Molecular Pain	Sprague-Dawley rats	rat				n						n
22233577	Molecular Pain	Sprague-Dawley rats (Charles River Canada)	rat				y						y
22236461	Molecular Pain	Sprague Dawley rats (Charles River Laboratories),	rat				y						y
22243518	Molecular Pain	Male Holtzman rats (Harlan Industries, Indianapolis, IN, USA)	rat				y						y
22269797	Molecular Pain	ICR mice (Harlan, 20-25 g)	mice	n			y						y
23295855	Neurobiology of Disease	Biozzi ABH mice (Harlan UK Ltd., Bicester UK)		n			y						y
23295856	Neurobiology of Disease	R6/1 heterozygous transgenic mice (B6CBA background)	mouse	y			y		y				y
23295857	Neurobiology of Disease	Nmd2J mouse line	mouse	y									y
23313314	Neurobiology of Disease	C57BL/6 (Taconic) mice	mouse	n			y						y
23313315	Neurobiology of Disease	Sprague–Dawley rats weighing 280 to 300 g (Charles River Laboratories Inc, Wilmington, MA)	rat				y						y
22736487	JCN	Tg(glyt2:gfp)	zebrafish	no	no	no	yes	cf3/cf4	yes			paper	y
23322532	JCN	p75NTR (p75-/-)	mice	n	n		y	NGF transgenic	y	n		paper	n
23322532	JCN	p75+/+ WT	mice	n	n		y	NGF transgenic	y	n		paper	n
23322532	JCN	NGF/p75+/+	mice	n	n		y	NGF transgenic	y	n		paper	n
23322532	JCN	NGF/p75-/-	mice	n	n		y	NGF transgenic	y	n		paper	n
8753890	Journal of Neuroscience	Sprague–Dawley rats	rat	n	y			y				paper	n
15901783	Journal of Neuroscience	young mice	mouse	n	n			n				paper	n
16597718	Journal of Neuroscience	young mice	mouse	n	n			n				paper	n
17522311	Journal of Neuroscience	young mice	mouse	n	n			n				paper	n
19474329	Journal of Neuroscience	young mice	mouse	n	n			n				paper	n
22553016	Journal of Neuroscience	CBJ/Bl6	mouse	n	n			n				paper	n
22674266	Journal of Neuroscience	V2r1b mice	mouse	n	y			y	y			paper	y
23345232	Journal of Neuroscience	PS1 hu2547	zebrafish	no	no (new)	no	yes	hu2547	na			paper	y
23345245	Journal of Neuroscience	Tg(olig2:egfp)	zebrafish	no	no	no	yes	vu12	yes			paper	y
23345245	Journal of Neuroscience	Tg(olig2:dsred)	zebrafish	no	no	no	yes	vu19	yes			paper	y
23345245	Journal of Neuroscience	Tg(hsp70:gal4 )	zebrafish	no	no	no	yes	kca3	yes			paper	y
23345245	Journal of Neuroscience	Tg(uas:shha)	zebrafish	no	no	no	yes	yu3	yes			paper	y
23345245	Journal of Neuroscience	Tg(hsp70:ihhb:mCherry)	zebrafish	no	no (new)	no	yes	na	yes			na	n
23345247	Journal of Neuroscience	Hb9promoter driving GFP (cyan)	zebrafish	no	no	no	no reference	na	no			na (in a figure)	n
11027223	Journal of Neuroscience	EC-SOD transgenic mice	mouse	y	y			(C57BL/6 x C3H)F	y	n			y
17093092	Journal of Neuroscience	C57BL/6	mouse		y			y				paper	n
23365220	Journal of Neuroscience	Xops:mCFPq13	zebrafish	no	yes	na	na	q13	yes			paper	y
23365220	Journal of Neuroscience	pde6cw59	zebrafish	no	yes	na	na	w59	na			paper	y
23365220	Journal of Neuroscience	nyx:mYFPq16, Tg(UAS:gap43-YFP)q16b; Tg(nyx:Gal4-VP16)q16a	zebrafish	no	yes	na	na	q16a;q16b	yes			paper	y
23365220	Journal of Neuroscience	lorp25bbtl	zebrafish	no	yes	na	na	p25bbtl	na			paper	y
23365253	Journal of Neuroscience	disp1 tm15a	zebrafish	no	yes	na	na	tm15a	na			paper (figure caption)	y
23325254	Journal of Neuroscience	Fisher-344 rats	rats	n	y			Fisher-344 rats				paper	n
23325258	Journal of Neuroscience	FBN rats	rat	n	y			FBN				paper	n
23325260	Journal of Neuroscience	floxed CNTFR􏰉 mice	mice	n	n		y	129/SvEvBrd	y			paper	n
23325260	Journal of Neuroscience	CAG-CAT-EGFP reporter mice	mice	n	y			C57BL/6J	y			paper	y
23325260	Journal of Neuroscience	hGFAP-Cre mice	mice	n	y			FVB/N	y			paper	y
23325260	Journal of Neuroscience	ROSA26 mice	mice	n	y			C57BL/6J	y			paper	y
23325260	Journal of Neuroscience	Cdc42 fl/fl	mice	n	y		y	FVB/N	y			paper	y
23325260	Journal of Neuroscience	Rac1 fl/fl mice	mice	n	y		y	129/Sv	y			paper	y
23325260	Journal of Neuroscience	NestinGFP	mice	n	n		y	C57BL/6	y			paper	n
23325260	Journal of Neuroscience	Nestin– CreER T2–R26YFP mice	mice	n	y		y	C57Bl/6J	y			paper	y

## Sheet: Organisms- POST
PMID	Journal	Organism name	ID reported	ID corrected	Resolver	Organism contains RRID?	False negative, True negative, True positive, False positive	Correct usage?	Minor correction	Minor correction because of space?	Organism Identifiable	Count identifiable	Total count
PubMed ID (or other identifier)						0.395683	(FN, TN, TP, FP)	y/n (percent displays percentage with incorrect usage)		4	0.820144	114	139
						55		48
24760871	Journal of Neuroscience	loxed Hdac1 (RRID:MGI:4440556	RRID:MGI:4440556	RRID:MGI:4440556	http://scicrunch.com/resolver/RRID:MGI:4440556	y	TP	n	n		y
24760871	Journal of Neuroscience	floxed Hdac2 (RRID:MGI:4440559)	RRID:MGI:4440559	RRID:MGI:4440559	http://scicrunch.com/resolver/RRID:MGI:4440559	y	TP	n	n		y
24760871	Journal of Neuroscience	Wnt1-Cre; RRID:MGI:2386570	RRID:MGI:2386570	RRID:MGI:2386570	http://scicrunch.com/resolver/RRID:MGI:2386570	y	TP	n	n		y
24760871	Journal of Neuroscience	Hdac1 floxed/floxed; Hdac2 floxed/floxed;R26R-Lacz􏱇/􏱇(RRID:MGI:1861932; Soriano, 1999	RRID:MGI:1861932	RRID:MGI:1861932	http://scicrunch.com/resolver/RRID:MGI:1861932	y	TP	n	n		y
25009276	Journal of Neuroscience	Httflox RRID:MGI_ MGI: 2177755	RRID:MGI_ MGI:2177755	RRID:MGI_ MGI:2177755	http://scicrunch.com/resolver/RRID:MGI_ MGI:2177755	y	TP	n	n		y
25009276	Journal of Neuroscience	These mice originated by a spontaneous expansion of the CAG repeats in the Q140 KI mutant allele, and they are held in C57BL/6 background (Menalled et al., 2003) (RRID: MGI_ MGI:2675580)	RRID:MGI_ MGI:2675580	RRID:MGI_ MGI:2675580	http://scicrunch.com/resolver/RRID:MGI_ MGI:2675580	y	TP	n	n		y
25009276	Journal of Neuroscience	Gt(ROSA)26Sortm2(CAG-tdTomato)Fawa, RRID:MGI_ MGI:5305341	RRID:MGI_ MGI:5305341	RRID:MGI_ MGI:5305341	http://scicrunch.com/resolver/RRID:MGI_ MGI:5305341	y	TP	n	n		y
24668417	JCN	COX-1 knockout mice (Ptgs12/2; Jackson Laboratories, Bar Harbor, ME; RRID: IMSR_JAX:006182)	RRID:IMSR_JAX:006182	RRID:IMSR_JAX:006182	http://scicrunch.com/resolver/RRID:IMSR_JAX:006182	y	TP	y	n		y
24671998	Journal of Neuroscience	Wistar dams were obtained at E15 (Charles River Laboratories; RRID: RGD:737929)	RRID:RGD:737929	RRID:RGD:737929	http://scicrunch.com/resolver/RRID:RGD:737929	y	TP	y	n		y
24687876	JCN	FLP recombinase (129S4/SvJaeSor-Gt(ROSA)26Sortm1(FLP1)Dym/J, RRID:IMSR_JAX:003946; Farley et al., 2000	RRID:IMSR_JAX:003946	RRID:IMSR_JAX:003946	http://scicrunch.com/resolver/RRID:IMSR_JAX:003946	y	TP	y	n		y
24687876	JCN	Pax3-Cre (RRID:IMSR_- JAX:005549)	RRID:IMSR_JAX:005549	RRID:IMSR_JAX:005549	http://scicrunch.com/resolver/RRID:IMSR_JAX:005549	y	TP	y	n		y
24687876	JCN	Rosa26 reporter gene (RRID:IMSR_JAX:003504	RRID:IMSR_JAX:003504	RRID:IMSR_JAX:003504	http://scicrunch.com/resolver/RRID:IMSR_JAX:003504	y	TP	y	n		y
24737624	JCN	Transgenic mice expressing yellow fluorescent pro- tein (YFP; [H] line) (Feng et al., 2000; B6.Cg-Tg(Thy1- YFP)HJrs/J, RRID: IMSR_JAX:003782)	RRID:IMSR_JAX:003782	RRID:IMSR_JAX:003782	http://scicrunch.com/resolver/RRID:IMSR_JAX:003782	y	TP	y	n		y
24752570	JCN	Sprague-Dawley [SD] outbred, RRID:RGD_737903	RRID:RGD_737903	RRID:RGD_737903	http://scicrunch.com/resolver/RRID:RGD_737903	y	TP	y	n		y
24752666	JCN	Frozen embryos (RRID:IMSR_MMRRC:010439, Stock #: 010439-UCD)	RRID:IMSR_MMRRC:010439	RRID:IMSR_MMRRC:010439	http://scicrunch.com/resolver/RRID:IMSR_MMRRC:010439	y	TP	y	n		y
24752666	JCN	thy1-GFP M1 line, RRID:IMSR_JAX:007788 (Feng et al., 2000	RRID:IMSR_JAX:007788	RRID:IMSR_JAX:007788	http://scicrunch.com/resolver/RRID:IMSR_JAX:007788	y	TP	y	n		y
24752666	JCN	Nestin-Cre, RRID:M- GI_MGI:3840982	RRID:MGI_MGI:3840982	RRID:MGI_MGI:3840982	http://scicrunch.com/resolver/RRID:MGI_MGI:3840982	y	TP	y	n		y
24752666	JCN	Nex-Cre, RRID:MGI_MGI: 4429427	RRID:MGI_MGI:4429427	RRID:MGI_MGI:4429427	http://scicrunch.com/resolver/RRID:MGI_MGI:4429427	y	TP	y	n		y
24752702	JCN	UAS-Cameleon2.1 reporter (Diegelmann et al., 2002; RRID: BDSC_6901)	RRID:BDSC_6901	RRID:BDSC_6901	http://scicrunch.com/resolver/RRID:BDSC_6901	y	TP	y	n		y
24752702	JCN	Tdc2-GAL4 males (Cole et al., 2005; RRID: BDSC_9313)	RRID:BDSC_9313	RRID:BDSC_9313	http://scicrunch.com/resolver/RRID:BDSC_9313	y	TP	y	n		y
24790185	Journal of Neuroscience	TNF􏱋􏱊/􏱊 mice were obtained from The Jackson Laboratory (RRID:IMSR_JAX:005540)	RRID:IMSR_JAX:005540	RRID:IMSR_JAX:005540	http://scicrunch.com/resolver/RRID:IMSR_JAX:005540	y	TP	y	n		y
24825838	JCN	GHSR- eGFP transgenic mice were obtained from the Mouse Mutant Regional Resource Center (MMRC) Repository at University of California Davis [Tg(Ghsr-EGFP)KZ65G- sat; RRID:IMSR_MMRRC:030942]	RRID:IMSR_MMRRC:030942	RRID:IMSR_MMRRC:030942	http://scicrunch.com/resolver/RRID:IMSR_MMRRC:030942	y	TP	y	n		y
24899714	Journal of Neuroscience	CNP–EGFP (RRID:MGI_MGI:3850679; Yuan et al., 2002)	RRID:MGI_MGI:3850679	RRID:MGI_MGI:3850679	http://scicrunch.com/resolver/RRID:MGI_MGI:3850679	y	TP	y	n		y
24899714	Journal of Neuroscience	NG2-dsRED (RRID:IMSR_JAX:008241; Zhu et al., 2008)	RRID:IMSR_JAX:008241	RRID:IMSR_JAX:008241	http://scicrunch.com/resolver/RRID:IMSR_JAX:008241	y	TP	y	n		y
24899714	Journal of Neuroscience	NG2-Cre (RRID:IMSR_JAX:008533; Rivers et al., 2008)	RRID:IMSR_JAX:008533	RRID:IMSR_JAX:008533	http://scicrunch.com/resolver/RRID:IMSR_JAX:008533	y	TP	y	n		y
24899714	Journal of Neuroscience	PDGFR􏰊 creERT2 (RRI- D:IMSR_JAX:018280; Rivers et al., 2008)	RRID:IMSR_JAX:018280	RRID:IMSR_JAX:018280	http://scicrunch.com/resolver/RRID:IMSR_JAX:018280	y	TP	y	n		y
24990930	Journal of Neuroscience	APPswe transgenic (Tg2576) mice with the transgene human APP695 containing the Swedish double mutation K670N, M671L driven by a hamster prion protein promoter (RRID:MGI_MGI:3710766	RRID:MGI_MGI:3710766	RRID:MGI_MGI:3710766	http://scicrunch.com/resolver/RRID:MGI_MGI:3710766	y	TP	y	n		y
24990930	Journal of Neuroscience	The Jackson Laboratory, catalog #006417, RRID:IMSR_JAX:006417	RRID:IMSR_JAX:006417	RRID:IMSR_JAX:006417	http://scicrunch.com/resolver/RRID:IMSR_JAX:006417	y	TP	y	n		y
25009276	Journal of Neuroscience	Emx1-Cre(Tg) mice, RRID:IMSR_JAX:005628)	RRID:IMSR_JAX:005628	RRID:IMSR_JAX:005628	http://scicrunch.com/resolver/RRID:IMSR_JAX:005628	y	TP	y	n		y
25009276	Journal of Neuroscience	B6.129S2-Emx1tm1(cre)Krj/J mouse line developed by Kevin Jones (hereafter, Emx1-Cre(Tg) mice, RRID:IMSR_JAX:005628	RRID:IMSR_JAX:005628	RRID:IMSR_JAX:005628	http://scicrunch.com/resolver/RRID:IMSR_JAX:005628	y	TP	y	n		y
25031397	Journal of Neuroscience	VGAT-ChR2-EYFP (The Jackson Laboratory; 014548, RRID:IMSR_JAX: 014548	RRID:IMSR_JAX:014548	RRID:IMSR_JAX:014548	http://scicrunch.com/resolver/RRID:IMSR_JAX:014548	y	TP	y	n		n
25031397	Journal of Neuroscience	C57BL/6Crl (The Jackson Laboratory; 000664, RRID: IMSR_JAX:000664)	RRID:IMSR_JAX:000664	RRID:IMSR_JAX:000664	http://scicrunch.com/resolver/RRID:IMSR_JAX:000664	y	TP	y	n		y
25031397	Journal of Neuroscience	scnn1a-tg3-cre (The Jackson Laboratory; 009613, RRID:IMSR_JAX:009613)	RRID:IMSR_JAX:009613	RRID:IMSR_JAX:009613	http://scicrunch.com/resolver/RRID:IMSR_JAX:009613	y	TP	y	n		y
25031405	Journal of Neuroscience	Cre recombinase line (Ntsr1-Cre, GENSAT 220, Mutant Mouse Regional Resource Center 017266-UCD, RRID:IMSR_MMRRC:017266	RRID:IMSR_MMRRC:017266	RRID:IMSR_MMRRC:017266	http://scicrunch.com/resolver/RRID:IMSR_MMRRC:017266	y	TP	y	n		y
25031405	Journal of Neuroscience	loxP-STOP-loxP-channelrhodopsin-2-EYFP Cre-dependent line (ChR2-EYFP, Ai32, Allen Brain Institute, Jackson 012569, RRID:IMSR_JAX:012569	RRID:IMSR_JAX:012569	RRID:IMSR_JAX:012569	http://scicrunch.com/resolver/RRID:IMSR_JAX:012569	y	TP	y	n		y
25031405	Journal of Neuroscience	loxP-STOP-loxP-tdTomato Cre reporter lines (Ai9 Allen Brain Institute, Jackson 007905 RRID:IMSR_JAX:007905)	RRID:IMSR_JAX:007905	RRID:IMSR_JAX:007905	http://scicrunch.com/resolver/RRID:IMSR_JAX:007905	y	TP	y	n		y
25031405	Journal of Neuroscience	loxP-STOP-loxP-synaptophysin-tdTomato Cre reporter line (Ai34, Allen Brain Institute, Jackson 012570, RRID:IMSR_JAX:012570	RRID:IMSR_JAX:012570	RRID:IMSR_JAX:012570	http://scicrunch.com/resolver/RRID:IMSR_JAX:012570	y	TP	y	n		y
25031405	Journal of Neuroscience	Gad67-GFP knock-in line (Δneo, RRID:IMSR_RBRC03674	RRID:IMSR_RBRC03674	RRID:IMSR_RBRC03674	http://scicrunch.com/resolver/RRID:IMSR_RBRC03674	y	TP	y	n		y
25031405	Journal of Neuroscience	Gad67-GFP transgenic line (G42, Jackson 007677, RRID:IMSR_JAX:007677	RRID:IMSR_JAX:007677	RRID:IMSR_JAX:007677	http://scicrunch.com/resolver/RRID:IMSR_JAX:007677	y	TP	y	n		y
25031405	Journal of Neuroscience	GIN transgenic line (Jackson 003718, RRID:IMSR_JAX:003718	RRID:IMSR_JAX:003718	RRID:IMSR_JAX:003718	http://scicrunch.com/resolver/RRID:IMSR_JAX:003718	y	TP	y	n		y
25031405	Journal of Neuroscience	loxP-STOP-loxP-tdTomato Cre reporter lines (Ai14, Allen Brain Institute, 007908, RRID:IMSR_JAX:007908	RRID:IMSR_JAX:007908	RRID:IMSR_JAX:007908	http://scicrunch.com/resolver/RRID:IMSR_JAX:007908	y	TP	y	n		y
25043553	JCN	Tg(pe- t1:EGFP) line (RRID:ZFIN_ZDB-GENO-090918-6)	RRID:ZFIN_ZDB-GENO-090918-6	RRID:ZFIN_ZDB-GENO-090918-6	http://scicrunch.com/resolver/RRID:ZFIN_ZDB-GENO-090918-6	y	TP	y	n		n
25080583	Journal of Neuroscience	TAB strain (RRID:ZIRC_ZL1438)	RRID:ZIRC_ZL1438	RRID:ZIRC_ZL1438	http://scicrunch.com/resolver/RRID:ZIRC_ZL1438	y	TP	y	n		y
25100604	Journal of Neuroscience	gene-trap embryonic stem cell clone RRN366 (B6;129P2-Map3k12Gt(RRN366)Byg/Mmucd, RRID:IMSR_MMRRC:030151	RRID:IMSR_MMRRC:030151	RRID:IMSR_MMRRC:030151	http://scicrunch.com/resolver/RRID:IMSR_MMRRC:030151	y	TP	y	n		y
25100604	Journal of Neuroscience	MKK7/MAP2K7-flox mice (Map2k7tm1.1Twad, RRID:MGI_MGI:4948959	RRID:MGI_MGI:4948959	RRID:MGI_MGI:4948959	http://scicrunch.com/resolver/RRID:MGI_MGI:4948959	y	TP	y	n		y
25100604	Journal of Neuroscience	nestin promoter-driven and the synapsin-1 promoter-driven Cre recombinase transgenic mice from The Jackson Laboratory [Tg(nes::cre), RRID:IMSR_JAX:003771	RRID:IMSR_JAX:003771	RRID:IMSR_JAX:003771	http://scicrunch.com/resolver/RRID:IMSR_JAX:003771	y	TP	y	n		y
25100604	Journal of Neuroscience	Tg(syn1::cre), RRID:IMSR_JAX:012687	RRID:IMSR_JAX:012687	RRID:IMSR_JAX:012687	http://scicrunch.com/resolver/RRID:IMSR_JAX:012687	y	TP	y	n		y
24796971	JCN	Long-Evans rats (RGD ID: 1566430)	RGD ID: 1566430	RRID:RGD_1566430	http://scicrunch.com/resolver/RRID:RGD_1566430	y	TP	y	y		y
24825750	JCN	CBA/CaJ mice (RRID: JAX:000654)	RRID: JAX:000654	RRID:IMSR_JAX:000654	http://scicrunch.com/resolver/RRID:IMSR_JAX:000654	y	TP	y	y	y	y
24825750	JCN	C57Bl/6J mice (RRID: JAX:000664),	RRID: JAX:000664	RRID: JAX:000664	http://scicrunch.com/resolver/RRID: JAX:000664	y	TP	y	y	y	y
24990918	Journal of Neuroscience	Adult female Sprague Dawley rats (n = 87, RRID: RGD_737891	RRID: RGD_737891	RRID:RGD_737891	http://scicrunch.com/resolver/RRID:RGD_737891	y	TP	y	y	y	y
25043553	JCN	Adult male zebrafish (Danio rerio, RRID: ZDB-GENO-030619-2	RRID: ZDB-GENO-030619-2	RRID:ZDB-GENO-030619-2	http://scicrunch.com/resolver/RRID:ZDB-GENO-030619-2	y	TP	y	y	y	y
25099614	JCN	rd1 mice of either sex were obtained from the Jackson Laboratory (RRID:Jax 000659, Bar Harbor, ME)	RRID:Jax 000659	RRID:IMSR_JAX:000659	http://scicrunch.com/resolver/RRID:IMSR_JAX:000659	y	TP	y	y		y
25100599	Journal of Neuroscience	12-week-post-TAM DicerCKO or heterozygous littermates on the background of the FVB-Tg(Pomc1-hrGFP)1Lowl/J [Research Resource Identifier (RRID): IMSR_JAX:006421	(RRID): IMSR_JAX:006421	RRID:IMSR_JAX:006421	http://scicrunch.com/resolver/RRID:IMSR_JAX:006421	y	TP	y	y		y
25100604	Journal of Neuroscience	MKK4/MAP2K4-flox mice (Map2k4tm1Ctr, Research Resource Identifier (RRID): MGI_MGI:3769121	RRID:MGI_MGI:3769121	RRID:MGI_MGI:3769121	http://scicrunch.com/resolver/RRID:MGI_MGI:3769121	y	TP	y	y		y
25202271	Frontiers in Aging Neuroscience	C57B6/J mice (19 month-old at the onset of study; 33.7 ± 0.3 g) were used in the present research (Charles River Laboratories, Italy)				n	FN				y
24659141	JCN	Wistar albino rats obtained from the Laboratory of Research Biomodels (Faculty of Medicine, P.J. Saf arik University in Kosice)				n	FN				y
24668417	JCN	Wildtype C57BL/6 mice (Scanbur, Sollentuna, Swe- den)				n	FN				y
24668417	JCN	mPGES-1 knockout mice (Ptges2/2; (Trebino et al., 2003)				n	FN				y
24687876	JCN	conditional Kcnq2-null mice				n	FN				n
24715505	JCN	GAD67-Cre (Ohtsuka et al., 2013)				n	FN				y
24715505	JCN	GAD65-IRES-Cre (Jackson Labs, Stock #010802)				n	FN				y
24715505	JCN	GAD67-GFP knock-in mice (Tamamaki et al., 2003)				n	FN				y
24715505	JCN	VGluT2-IRES-Cre mice (Jackson Labs, Stock #016963)				n	FN				y
24752702	JCN	UAS-Hid,rpr (Kurada and White, 1998; White et al., 1996)				n	FN				n
24752702	JCN	Tdc2- GAL4;tsh-GAL80 (kindly provided by J. Simpson, HHMI, Janelia Farm, Ashburn, VA; Selcho et al., 2012)				n	FN				y
24782245	JCN	PanR7-GAL4				n	FN				y
24782245	JCN	PanR8-GAL4				n	FN				y
24782245	JCN	Rh3-LexA				n	FN				n
24782245	JCN	UAS-hth				n	FN				n
24782245	JCN	UAS- hthHM (provided by Claude Desplan)				n	FN				y
24782245	JCN	C202a-GAL4				n	FN				y
24782245	JCN	21D- GAL4 (Rister et al., 2007)				n	FN				y
24782245	JCN	Cha3.3kb-GAL80 (Kitamoto, 2002)				n	FN				y
24782245	JCN	UAS-Dscam::GFP (Wang et al., 2004)				n	FN				n
24782245	JCN	UAS- Syt::HA (Jefferis et al., 2007)				n	FN				y
24782245	JCN	UAS-FB1.0260b;hs-mFlp5 (Hadjieconomou et al., 2011)				n	FN				y
24782245	JCN	GMR-GAL4				n	FN				y
24782245	JCN	Rh5-GAL4				n	FN				n
24782245	JCN	Rh6-GAL4				n	FN				n
24782245	JCN	30A-GAL4 (Bloomington Drosophila Stock Center, stock number BL-37534)				n	FN				y
24782245	JCN	VT12760				n	FN				y
24782245	JCN	FRT19A,UAS-mCD8::GFP;30A-GAL4				n	FN				y
24782245	JCN	hs-FLP,FRT19A,tubGAL80;1;TM3/ UAS-syt::HA				n	FN				y
24782245	JCN	FRTg13, UAS-mCD8::GFP;VT12760				n	FN				y
24782245	JCN	hs-FLP;FRTg13,tubGAL80				n	FN				y
24782245	JCN	30A-GAL4;Cha3.3kb-GAL80,UAS-GAL4				n	FN				n
24782245	JCN	UAS-Dscam::GFP;UAS- mko;UAS-Syt::HA/TM3				n	FN				n
24782245	JCN	UAS-Syt::HA (III)				n	FN				y
24782245	JCN	w,UAS-Brainbow2.1R-2;30A-GAL4				n	FN				y
24782245	JCN	w,UAS-Brainbow2.1R-2;VT12760				n	FN				y
24782245	JCN	hs- CRE-HA				n	FN				y
24825750	JCN	Swiss Webster mice.				n	FN				n
24845615	JCN	Wistar rats (n512, Harlan Sprague Dawley, Indianapolis, IN)				n	FN				y
24984694	JCN	Adult male Sprague-Dawley rats (Taconic)				n	FN				y
24984694	JCN	TH-Cre rats on a Long Evans background (Witten et al., 2011) procured from I. Witten (Princeton University, Princeton, NJ)				n	FN				y
25043933	JCN	Sprague Dawley rats				n	FN				n
25043676	JCN	Long-Evans rats				n	FN				n
25041792	JCN	Sprague Dawley rats				n	FN				n
25044230	JCN	c-KitCreERT2/+ mouse line was provided by Dr. Dieter Saur, Technical University of Munich (Klein et al., 2013)				n	FN				y
25044230	JCN	The Gt(ROSA)26Sortm1Sor/J (Stock Number: 003474)				n	FN				y
25044230	JCN	Tg(CAG- DsRed,-EGFP)5Gae/J (Stock Number: 008605)				n	FN				y
25044230	JCN	Gt(ROSA)26Sortm1Jpmb/J (Stock Number: 006331)				n	FN				y
25044230	JCN	C57BL6/J mice were obtained from Charles River (Wilmington, MA)				n	FN				y
25048219	JCN	Oct6DSCE/DSCE				n	FN				n
25048219	JCN	Oct61/bgeo)				n	FN				n
25048219	JCN	Oct6DSCE/bgeo)				n	FN				n
25048219	JCN	Oct6DSCE/1				n	FN				n
25048219	JCN	Sprague-Dawley rats				n	FN				n
25031414	Journal of Neuroscience	PLPcreERT mice (Doerflinger et al., 2003) were obtained from Dr. Samuel David (McGill University, Montreal, Canada)				n	FN				y
25031414	Journal of Neuroscience	Conventional dcc knock-out mice (Fazeli et al., 1997) were obtained from Dr. Robert Weinberg (Whitehead Institute for Biomedical Research, Cambridge, MA)				n	FN				y
25031414	Journal of Neuroscience	CMVcre mice (Schwenk et al., 1995) were provided by Dr. David Colman (McGill University, Montreal, Canada)				n	FN				y
25031414	Journal of Neuroscience	ROSA26-lacZ reporter mice (Soriano, 1999) were provided by Dr. Jean- Franc ̧ois Cloutier (McGill University, Montreal, Canada)				n	FN				y
24790185	Journal of Neuroscience	wild-type mice of matched genetic background (C57BL/6J), also bred in house				n	FN				y
24849359	Journal of Neuroscience	SynI knock-out (KO) mice were generated by homologous recombination (Chin et al., 1995)				n	FN				y
24849359	Journal of Neuroscience	C57BL/6J background (Charles River)				n	FN				y
24899721	Journal of Neuroscience	rats				n	FN				n
24920619	Journal of Neuroscience	Wild-type (WT; C57BL/6J) mice				n	FN				y
24920619	Journal of Neuroscience	rd10 mice				n	FN				y
24920619	Journal of Neuroscience	Cx3cr1GFP/GFP mice were obtained from The Jackson Laboratory.				n	FN				n
24920622	Journal of Neuroscience	(mGfap-cre, B6.Cg-Tg 73.12Mvs/J; stock number 012886)				n	FN				y
24966369	Journal of Neuroscience	Sprague Dawley-derived rats				n	FN				n
24966384	Journal of Neuroscience	Hemizygous APP/PS1 mice expressing a chimeric mouse/hu- man APP with the Swedish mutation and a human PS1 􏰐exon 9 muta- tion (Jankowsky et al., 2001)				n	FN				y
24966384	Journal of Neuroscience	Ear2(􏰅/􏰅) mice were generated as described previously (Warnecke et al., 2005)				n	FN				y
24966380	Journal of Neuroscience	Sprague Dawley rats ( Charles River)				n	FN				y
25009276	Journal of Neuroscience	null allele Htt−				n	FN				y
25031392	Journal of Neuroscience	Heterozygous TH-Cre (Gong et al., 2007)				n	FN				y
25031392	Journal of Neuroscience	Arc-GFP (Wang et al., 2006) mice				n	FN				n
25100594	Journal of Neuroscience	Sprague Dawley rat embryos (Charles River)				n	FN				y
25100599	Journal of Neuroscience	Dicer1CaMKCreERT2 (Cobb et al., 2005; Erd- mann et al., 2007)				n	FN				y
25100599	Journal of Neuroscience	PtenCaMKCreERT2 (Lesche et al., 2002				n	FN				y
24906209	Molecular Pain	Swiss Webster mice				n	FN				n
24956542	Neurobiology of Disease	Transgenic SOD1 mice (Mus musculus), IMSR: B6.Cg-Tg (SOD1*G93A)123 1Gur/J,				n	FN				y
24956542	Neurobiology of Disease	bid-/- mice (M. musculus) were generated in the laboratory of Prof. Andreas Strasser, WEHI, Melbourne,127 Australia (Kaufmann et al., 2007)				n	FN				y
24740429	Neurotoxicity Research	Male Wistar rats from our breeding colony				n	FN				y
24825750	JCN	Male Sprague Dawley rats (RGD: 737903)				n	FN				y
24899714	Journal of Neuroscience	TGF􏰉-RIIfl/fl (01XNs–B6129-S6-Tgfbr2tm1HLm; NCIMR: 01XN5;				n	FN				y
24920622	Journal of Neuroscience	Rosa26-STOP-enhanced yellow fluorescent protein (EYFP) (Rosa- EYFP, B6.129X1-Gt(ROSA)26Sortm1(EYFP)Cos/J; stock number 006148) mice were purchased (The Jackson Laboratory, RRID: nlx_63162)				n	FN				y
25031397	Journal of Neuroscience	X AI32 (The Jackson Laboratory; 012569),				n	FN				y
								Correct usage
		Total count of Organisms with RRID				55	Number incorrect	7
		Count TP				55	Total number	55
		Count TN				0
		Count FP				0		Minor correction
		Count FN				84	Minor correction	8
		Percent accuracy				1	Total number	55
								0.145455
		Total count of Organisms				139
		Count TP				55
		Count TN				0
		Count FP				0
		Count FN				84
		Percent accuracy				1
		*Definition of Precision: (TP)/(TP+FP)

## Sheet: Software-PRE
PMID	Journal	Author supplied software Name	Supplier/vendor identifiable	Version # reported	Commercial or non-commercial tool	Is it identifiable? (must inlcude supplier and version #)	Identifiable in SciCrunch?	Count identifiable	Total count
PubMed ID (or other identifier)					C, NC or unknown (U)			30	59
					59
23170245	Brain and Behavior	Boxy (Photon Migration Imaging Lab, Massachusetts General Hospital, MA)	y	n	NC	n
23170245	Brain and Behavior	HomER (Hemodynamic Evoked Response) software (Huppert et al. 2009)	n/a	n/a	NC
23170236	Brain and Behavior	ImageJ 1.43 software (NIH, MA)	y	y	NC	y	y
24555100	F1000 Research	ImageJ software (Version 1.47,http://rsb.info.nih.gov/ij/).	y	y	NC	y	y	8
22927320	Hippocampus	MultiTrack Stopwatch (version 2.3, freeware edition, MORIMOTO Shouji)	y	y	NC	y	n
22815064	Hippocampus	SPM5 (Friston et al., 1995)	y	n	NC	n
22807169	Hippocampus	FSL 4.1.7 (FMRIB’s Software Library,www.fmrib.ox.ac.uk/fsl) software	y	y	NC	y	y
22807169	Hippocampus	MCFLIRT (Jenkinson et al., 2002	y	n	NC	n	n
22807169	Hippocampus	BET (Smith, 2002)	y	n	NC	n	n
22807169	Hippocampus	FEAT (FMRI Expert Analysis Tool, v5.98)	y	y	NC	y	n
22807169	Hippocampus	AlphaSim program (http://afni.nimh.nih.gov/pub/dist/doc/manual/275AlphaSim.pdf)	y	n	NC	n	n
22777829	Hippocampus	ImageJ	n	n	NC	n	y
22707411	Hippocampus	R 2.13.1 language and environment (R Development Core Team, 2011)	y	y	NC	y	n
22707411	Hippocampus	G*Power 3 (Faul et al., 2007, 2009)	y	y	NC	y	n
23065648	Neuroinformatics	MEDINRIA	n	n	NC	n	y	8
23065648	Neuroinformatics	FSL FLIRT	n	n	NC	n	n
23055045	Neuroinformatics	BrainMap database	y	y	NC	y	y
23055045	Neuroinformatics	DICCCOL	y	y	NC	y	y
23055045	Neuroinformatics	FSL FLIRT	y	n	NC	n	n
23055045	Neuroinformatics	FSL FNIRT	y	n	NC	n	y
23055045	Neuroinformatics	ANTS	y	n	NC	n	y
23055045	Neuroinformatics	HAMMER	y	n	NC	n	n
23055043	Neuroinformatics	Brookhaven’s C57BL/6J mouse database	y	n/a	NC	y	n
22932976	Neuroinformatics	Toads-CRUISE Release R3c (March 23, 2012)	n	y	NC	y	y
22932976	Neuroinformatics	MIPAV 5.4.1	n	y	NC	y	y
22932976	Neuroinformatics	Java Image Science Toolkit (JIST)	n	y	NC	y	y
22932976	Neuroinformatics	Simple Paradigm for Extra-Cerebral Tissue Removal (SPECTRE)	n	y	NC	y	y
22903439	Neuroinformatics	GIMIAS	y	y	NC	y	y
23184649	Neurotoxicity Research	1.99 NIH Image software	y	y	NC	y	n
22407500	Neurotoxicity Research	Chromax 2001 (Pol-Lab, Warsaw, Poland)	y	y	NC	y	n
22144346	Neurotoxicity Research	Chromax 2005 (Pol-Lab, Warsaw, Poland) software	y	y	NC	y	n
21830163	Neurotoxicity Research	Chromax 2001 (Pol-Lab, Warsaw, Poland) software	y	y	NC	y	n
23638346	PeerJ	Kinetics 3.51 (Brooks, 1992)	y	y	NC	y		9
23638349	PeerJ	ImageJ software (rsbweb.nih.gov/ij/)	y	n	NC	n	y
23638367	PeerJ	NIH Image 1.61	y	y	NC	y	y
23420185	Frontiers in Neuroinformatics	NEMO	y	y	NC	y	y
23508232	Frontiers in Neuroinformatics	NEURON 7.2 (Carnevale and Hines, 2006)	y	y	NC	y	y
23717278	Frontiers in Neuroinformatics	Protégé 4.0 (http://protege.stanford.edu/)	y	y	NC	y	y
23717278	Frontiers in Neuroinformatics	Protégé 3.3.1 (http://protege.stanford.edu/)	y	y	NC	y	y
23322532	Journal of Comparative Neurology	ImageJ software	n	n	NC	n
23322547	Journal of Comparative Neurology	ImageJ (v1.44c; developed by Wayne Rasband, NIH; and available at http://rsb.info.nih.gov/ij/)	y	y	NC	y
22736487	Journal of Comparative Neurology	ImageJ (NIH) software	y	n	NC	n
10777769	Journal of Comparative Neurology	NIH Image software	y	n	NC	n
11027223	Journal of Comparative Neurology	NIH Image software	y	n	NC	n
15901783	Journal of Comparative Neurology	custom software written in Igor (WaveMetrics, Lake Oswego, OR)	y	n	NC	n	y
17522311	Journal of Comparative Neurology	custom software written in IgorPro (Wavemetrics, Lake Oswego, OR)	y	y	NC	y
19474329	Journal of Comparative Neurology	custom software written in Igor Pro (Wavemetrics)	y	y	NC	y
22553016	Journal of Comparative Neurology	custom software written in IgorPro (Wavemetrics)	y	y	NC	y
23365253	Journal of Comparative Neurology	ImageJ software	y	n	NC	n
17093092	Journal of Comparative Neurology	custom mini-analysis software	n	n	NC	n
22674266	Journal of Comparative Neurology	ImageJ software	y	n	NC	n
23325254	Journal of Comparative Neurology	NeuronStudio software (Dumitriu et al., 2011)	y	n	NC	n
23106570	European Journal of Neuroscience	IMAGEJ software (NIH)	y	n	NC	n		4
23106436	European Journal of Neuroscience	The Chronobiology Kit; Stanford Software System, Stanford	y	n	NC	n
23106536	European Journal of Neuroscience	NEURONSTUDIO software	n	n	NC	n	n
22269797	Molecular Pain	Image J software (NIH)	y	n	NC	n
23295855	Neurobiology of Disease	NIH ImageJ software	y	n	NC	n		3
23295857	Neurobiology of Disease	ImageJ (NIH, USA)	y	n	NC	n
23313314	Neurobiology of Disease	ImageJ software, version 1.4 (NIH)	y	y	NC	y

## Sheet: Software- POST
PMID	Journal	Software name	ID reported	ID corrected	Resolver	Software contains RRID?	False negative, True negative, True positive, False positive	Correct usage?	Minor correction	Minor correction because of space?	Commercial or non-commercial tool	Software Identifiable	Identifiability by Journal- contains RRID	Identifiability by Journal- Identifiable	Count NC software identifiable	Total count NC software
PubMed ID (or other identifier)						0.702703	(FN, TN, TP, FP)	y/n (percent displays percentage with incorrect usage)		24	C, NC or unknown (U)	0.841584			85	101
						78	0.752475	77			1
24752666	JCN	Allen Mouse Brain Atlas [Internet], RRI- D:AB_325403)	RRID:AB_325403	RRID:AB_325403	http://scicrunch.com/resolver/RRID:AB_325403	y	TP	n	n		NC	y
24966384	Journal of Neuroscience	ImageJ, RRID:nif-0000-30467)	RRID:nif-0000-30467	RRID:nif-0000-30467	http://scicrunch.com/resolver/ RRID:nif-0000-30467	y	TP	y	n		NC	y
25031414	Journal of Neuroscience	ImageJ software (RRID:nif-0000 –30467; http://imagej.nih.gov/ij/).	RRID:nif-0000 –30467	RRID:nif-0000-30467	http://scicrunch.com/resolver/RRID:nif-0000-30467	y	TP	y	n		NC	y
25086878	Neuroinformatics	L-Measure (RRID:nif-0000-00003	RRID:nif-0000-00003	RRID:nif-0000-00003	http://scicrunch.com/resolver/RRID:nif-0000-00003	y	TP	y	n		NC	y
25086878	Neuroinformatics	neuronal reconstruction datasets used in the experiments are available at: http://​neuromorpho.​org/​neuroMorpho/​index.​jsp (RRID:nif-0000-00006	RRID:nif-0000-00006	RRID:nif-0000-00006	http://scicrunch.com/resolver/RRID:nif-0000-00006	y	TP	y	n		NC	y	0.625	0.714286		7
24688880	PeerJ	Protein Data Bank (PDB; RRID:nif-0000-00135)	RRID:nif-0000-00135	RRID:nif-0000-00135	http://scicrunch.com/resolver/RRID:nif-0000-00135	y	TP	y	n		NC	y
25075292	F1000 Research	Protein Data Bank (PDB, RRID:nif-0000-00135) structures used for initiating trajectories are listed	RRID:nif-0000-00135	RRID:nif-0000-00135	http://scicrunch.com/resolver/RRID:nif-0000-00135	y	TP	y	n		NC	y	1	1		5
24851798	JCN	Slicer (Version 4.11,, RRID:nif-0000-00256	RRID:nif-0000-00256	RRID:nif-0000-00256	http://scicrunch.com/resolver/RRID:nif-0000-00256	y	TP	y	n		NC	y
24796287	Hippocampus	NeuroImages (AFNI – RRID:nif-0000-00259; Cox, 1996)	RRID:nif-0000-00259	RRID:nif-0000-00259	http://scicrunch.com/resolver/RRID:nif-0000-00259	y	TP	y	n		NC	y
24760871	Journal of Neuroscience	Cell- Profiler 2.0 software (Broad Institute, RRID:nif-0000-00280).	RRID:nif-0000-00280	RRID:nif-0000-00280	http://scicrunch.com/resolver/RRID:nif-0000-00280	y	TP	y	n		NC	y
24789776	Neuroinformatics	FreeSurfer (RRID:nif-0000-00304) software	RRID:nif-0000-00304	RRID:nif-0000-00304	http://scicrunch.com/resolver/RRID:nif-0000-00304	y	TP	y	n		NC	y
24872554	Journal of Neuroscience	Free- Surfer (http://surfer.nmr.mgh.harvard.edu/; RRID:nif-0000-00304),	RRID:nif-0000-00304	RRID:nif-0000-00304	http://scicrunch.com/resolver/RRID:nif-0000-00304	y	TP	y	n		NC	y
25048627	Neuroinformatics	FreeSurfer (RRID:nif-0000-00304	RRID:nif-0000-00304	RRID:nif-0000-00304	http://scicrunch.com/resolver/RRID:nif-0000-00304	y	TP	y	n		NC	y
25161820	Brain and Behavior	FMRIB58_FA standard space template (FMRIB, University of Oxford, UK, RRID:nif-0000-00305)	RRID:nif-0000-00305	RRID:nif-0000-00305	http://scicrunch.com/resolver/RRID:nif-0000-00305	y	TP	y	n		NC	y
24872554	Journal of Neuroscience	SPM8 (http://www. fil.ion.ucl.ac.uk/spm/software/spm8/; RRID:nif-0000-00343)	RRID:nif-0000-00343	RRID:nif-0000-00343	http://scicrunch.com/resolver/RRID:nif-0000-00343	y	TP	y	n		NC	y
24952892	neuroinformatics	SPM (RRID :nif-0000-00343	RRID:nif-0000-00343	RRID:nif-0000-00343	http://scicrunch.com/resolver/RRID:nif-0000-00343	y	TP	y	n		NC	y
24993814	Neuroinformatics	SPM (RRID:nif-0000-00343	RRID:nif-0000-00343	RRID:nif-0000-00343	http://scicrunch.com/resolver/RRID:nif-0000-00343	y	TP	y	n		NC	y
25161820	Brain and Behavior	SPM8 (Wellcome Institute of Cognitive Neurology, London, UK, RRID:nif-0000-00343)	RRID:nif-0000-00343	RRID:nif-0000-00343	http://scicrunch.com/resolver/RRID:nif-0000-00343	y	TP	y	n		NC	y
25048627	Neuroinformatics	Open-Access Series of Imaging Studies (OASIS, oasis-brains.org, RRID:nif-0000-00387	RRID:nif-0000-00387	RRID:nif-0000-00387	http://scicrunch.com/resolver/RRID:nif-0000-00387	y	TP	y	n		NC	y
25048627	Neuroinformatics	Alzheimer’s Disease Neuroimaging Initiative, (ADNI, www.​adni-info.​org, RRID:nif-0000-00516	RRID:nif-0000-00516	RRID:nif-0000-00516	http://scicrunch.com/resolver/RRID:nif-0000-00516	y	TP	y	n		NC	y
25086878	Neuroinformatics	FARSIGHT (RRID:nif-0000-10227	RRID:nif-0000-10227	RRID:nif-0000-10227	http://scicrunch.com/resolver/RRID:nif-0000-10227	y	TP	y	n		NC	y
24752702	JCN	R version 2.13.2 (RRID: nif-0000–10474)	RRID:nif-0000-10474	RRID:nif-0000-10474	http://scicrunch.com/resolver/RRID:nif-0000-10474	y	TP	y	n		NC	y
24899698	Journal of Neuroscience	R (R Project for Statistical Computing, RRID:nif-0000-10474)	RRID:nif-0000-10474	RRID:nif-0000-10474	http://scicrunch.com/resolver/RRID:nif-0000-10474	y	TP	y	n		NC	y
24688880	PeerJ	Biological Magnetic Resonance Data Bank (BMRB; RRID:nif-0000-21058)	RRID:nif-0000-21058	RRID:nif-0000-21058	http://scicrunch.com/resolver/RRID:nif-0000-21058	y	TP	y	n		NC	y
24715542	JCN	Reconstruct 1.1.0 software (Synapse Web Reconstruct, RRID: nif-0000-23420; Fiala, 2005)	RRID:nif-0000-23420	RRID:nif-0000-23420	http://scicrunch.com/resolver/RRID:nif-0000-23420	y	TP	y	n		NC	y
25009276	Journal of Neuroscience	Reconstruct program (available at http:// synapses.clm.utexas.edu; RRID:nif-0000-23420)	RRID:nif-0000-23420	RRID:nif-0000-23420	http://scicrunch.com/resolver/RRID:nif-0000-23420	y	TP	y	n		NC	y
24688880	PeerJ	SCALA (Collaborative Computer Project No. 4, 1994) (RRID:nif-0000-30238)	RRID:nif-0000-30238	RRID:nif-0000-30238	http://scicrunch.com/resolver/RRID:nif-0000-30238	y	TP	y	n		NC	y
24659141	JCN	Image J (NIH; RRID:nif-0000-30467)	RRID:nif-0000-30467	RRID:nif-0000-30467	http://scicrunch.com/resolver/RRID:nif-0000-30467	y	TP	y	n		NC	y
24715505	JCN	Image J (NIH, rsb.info.nih.gov/ij/index.html, RRID: nif-0000-30467)	RRID:nif-0000-30467	RRID:nif-0000-30467	http://scicrunch.com/resolver/RRID:nif-0000-30467	y	TP	y	n		NC	y
24752702	JCN	ImageJ (NIH, Bethesda, MD; RRID: nif-0000–30467)	RRID:nif-0000-30467	RRID:nif-0000-30467	http://scicrunch.com/resolver/RRID:nif-0000-30467	y	TP	y	n		NC	y
24760871	Journal of Neuroscience	ImageJ 1.46r software (RRID:nif-0000-30467)	RRID:nif-0000-30467	RRID:nif-0000-30467	http://scicrunch.com/resolver/RRID:nif-0000-30467	y	TP	y	n		NC	y
24899714	Journal of Neuroscience	NIH ImageJ (RRID:nif-0000-30467)	RRID:nif-0000-30467	RRID:nif-0000-30467	http://scicrunch.com/resolver/RRID:nif-0000-30467	y	TP	y	n		NC	y
25009276	Journal of Neuroscience	ImageJ (public domain software from the National Institutes of Health, RRID:nif-0000-30467).	RRID:nif-0000-30467	RRID:nif-0000-30467	http://scicrunch.com/resolver/RRID:nif-0000-30467	y	TP	y	n		NC	y
25043933	JCN	ImageJ/Fiji software (RRID:nif-0000-30467	RRID:nif-0000-30467	RRID:nif-0000-30467	http://scicrunch.com/resolver/RRID:nif-0000-30467	y	TP	y	n		NC	y
24668342	JCN	Mouse Connectome Project at USC (iConnectome; http://www.mouseconnectome.org/ iConnectome, RRID: nlx_143548; Hintiryan et al., 2012)	RRID:nlx_143548	RRID:nlx_143548	http://scicrunch.com/resolver/RRID:nlx_143548	y	FP	y	n		NC	y
25048627	Neuroinformatics	Attention Deficit Hyperactivity Disorder (ADHD) sample from the ADHD-200 Consortium (tinyurl.com/fcon1000-adhd, RRID:nlx_144426	RRID:nlx_144426	RRID:nlx_144426	http://scicrunch.com/resolver/RRID:nlx_144426	y	TP	y	n		NC	y
24668342	JCN	Cold Spring Harbor (CSHL) Mouse Brain Architecture Project (http://brainarchitecture.org/ mouse, RRID: nlx_146201)	RRID:nlx_146201	RRID:nlx_146201	http://scicrunch.com/resolver/RRID:nlx_146201	y	FP	y	n		NC	y
24906466	Neuroinformatics	JIST platform (RRID:nlx_151344) through the Neuroimaging Informatics Tools and Resources Clearinghouse (NITRC) project “JIST.”	RRID:nlx_151344	RRID:nlx_151344	http://scicrunch.com/resolver/RRID:nlx_151344	y	TP	y	n		NC	y
24737644	JCN	Custom-made Mat- Lab (MathWorks, Natick, MA; RRID:nlx_153890)-based digitizing software	RRID:nlx_153890	RRID:nlx_153890	http://scicrunch.com/resolver/RRID:nlx_153890	y	TP	y	n		NC	y
25044160	JCN	BLASTN (NCBI, Bethesda, MD, RRID:nlx_153932	RRID:nlx_153932	RRID:nlx_153932	http://scicrunch.com/resolver/RRID:nlx_153932	y	TP	y	n		NC	y
25048627	Neuroinformatics	MIND Clinical Imaging Consortium (MCIC, RRID:nlx_155657	RRID:nlx_155657	RRID:nlx_155657	http://scicrunch.com/resolver/RRID:nlx_155657	y	TP	y	n		NC	y
24924300	Neuroinformatics	Python library BTMORPH (RRID:nlx_157700)	RRID:nlx_157700	RRID:nlx_157700	http://scicrunch.com/resolver/RRID:nlx_157700	y	TP	y	n		NC	y
25048627	Neuroinformatics	Autism Brain Imaging Data Exchange (ABIDE, tinyurl.com/fcon1000-abide, RRID:nlx_157761	RRID:nlx_157761	RRID:nlx_157761	http://scicrunch.com/resolver/RRID:nlx_157761	y	TP	y	n		NC	y
25048627	Neuroinformatics	Center for Biomedical Research Excellence (COBRE) schizophrenia sample (tinyurl.com/fcon1000-cobre, RRID:nlx_157762	RRID:nlx_157762	RRID:nlx_157762	http://scicrunch.com/resolver/RRID:nlx_157762	y	TP	y	n		NC	y
25048627	Neuroinformatics	Machine Learning algorithms: (SVM, csie.ntu.edu.tw/~cjlin/libsvm, RRID:nlx_157763	RRID:nlx_157763	RRID:nlx_157763	http://scicrunch.com/resolver/RRID:nlx_157763	y	TP	y	n		NC	y
24796287	Hippocampus	Advanced Normalization Tools (ANTs – RRID:nlx_75959)	RRID:nlx_75959	RRID:nlx_75959	http://scicrunch.com/resolver/RRID:nlx_75959	y	TP	y	n		NC	y
25071997	PeerJ	NCBI BLAST, RRID:nlx_84530	RRID:nlx_84530	RRID:nlx_84530	http://scicrunch.com/resolver/RRID:nlx_84530	y	TP	y	n		NC	y
25044160	JCN	TBLASTN (NCBI, Bethesda, MD, RRID:OMICS_00999	RRID:OMICS_00999	RRID:OMICS_00999	http://scicrunch.com/resolver/RRID:OMICS_00999	y	TP	y	n		NC	y
25071997	PeerJ	MacQiime (version 1.6.0, http://www.wernerlab.org/software/macqiime; QIIME, RRID:OMICS_01521)	RRID:OMICS_01521	RRID:OMICS_01521	http://scicrunch.com/resolver/RRID:OMICS_01521	y	TP	y	n		NC	y
25161820	Brain and Behavior	nonlinear mni2tal procedure out- lined in http://www.nil.wustl.edu/labs/kevin/man/answers/ mnispace.html (RRID:SciRes_000110)	RRID:SciRes_000110	RRID:SciRes_000110	http://scicrunch.com/resolver/RRID:SciRes_000110	y	TP	y	n		NC	y
25048627	Neuroinformatics	RVM (http://​people.​csail.​mit.​edu/​msabuncu/​sw/​RVoxM/​index.​html, RRID:SciRes_000134	RRID:SciRes_000134	RRID:SciRes_000134	http://scicrunch.com/resolver/RRID:SciRes_000134	y	TP	y	n		NC	y
25048627	Neuroinformatics	NAF (http://​www.​nmr.​mgh.​harvard.​edu/​~enderk/​software.​html, RRID:SciRes_000135	RRID:SciRes_000135	RRID:SciRes_000135	http://scicrunch.com/resolver/RRID:SciRes_000135	y	TP	y	n		NC	y
24872554	Journal of Neuroscience	Psychophysics Toolbox (Brainard, 1997; Research Resource ID (RRID):rid_000041)	(RRID):rid_000041	RRID:rid_000041	http://scicrunch.com/resolver/RRID:rid_000041	y	TP	y	y		NC	y
25044160	JCN	GENSCAN (Burge and Karlin, 1997; RRID:nif-0000– 30609)	RRID: nif- 0000-30609	RRID:nif-0000-30609	http://scicrunch.com/resolver/RRID:nif-0000-30609	y	TP	y	y	y	NC	y
24990918	JCN	ImageJ Analysis software (RRID: nif-0000 –30467)	RRID: nif-0000 –30467	RRID:nif-0000-30467	http://scicrunch.com/resolver/RRID:nif-0000-30467	y	TP	y	y	y	NC	y
25009270	Journal of Neuroscience	Chronux, an open-source software package (RRID: nif-0000-00082	RRID: nif-0000-00082	RRID:nif-0000-00082	http://scicrunch.com/resolver/RRID:nif-0000-00082	y	TP	y	y	y	NC	y
25057211	Journal of Neuroscience	Statistical nonParametric Mapping (SnPM13) toolbox (Nichols and Holmes, 2002) (RRID: nif-0000-00342).	RRID: nif-0000-00342	RRID:nif-0000-00342	http://scicrunch.com/resolver/RRID:nif-0000-00342	y	TP	y	y	y	NC	y
25328847	Brain and Behavior	SPM Version 8, Revision Number 4290, RRID: nif-0000-00343	RRID: nif-0000-00343	RRID:nif-0000-00343	http://scicrunch.com/resolver/RRID:nif-0000-00343	y	TP	y	y	y	NC	y
25044160	JCN	GenBank (NCBI, RRID:nif-0000-02873)	RRID: nif-0000-02873	RRID:nif-0000-02873	http://scicrunch.com/resolver/RRID:nif-0000-02873	y	TP	y	y	y	NC	y
24954002	JCN	(R version 2.11.1, R Development Core Team, 2010, RRID: nif-0000–10474)	RRID: nif-0000-10474	RRID:nif-0000-10474	http://scicrunch.com/resolver/RRID:nif-0000-10474	y	TP	y	y	y	NC	y
24920616	Journal of Neuroscience	Reconstruct (Synapse Web Reconstruct, RRID: nif-0000-23420	RRID: nif-0000-23420	RRID:nif-0000-23420	http://scicrunch.com/resolver/RRID:nif-0000-23420	y	TP	y	y	y	NC	y
25043676	JCN	RECONSTRUCTTM software (freely available for download at http://synapses.clm.utexas.edu, Fiala, 2005; Fiala and Harris, 2001b, RRID: nif-0000-23420	RRID: nif-0000-23420	RRID:nif-0000-23420	http://scicrunch.com/resolver/RRID:nif-0000-23420	y	TP	y	y	y	NC	y
24855015	JCN	ImageJ (Rasband, W.S., ImageJ, National Institutes of Health, Bethesda, MD, http://rsb.info.nih.gov/ij/, 1997–2004, RRID: nif-0000–30467)	RRID: nif-0000-30467	RRID:nif-0000-30467	http://scicrunch.com/resolver/RRID:nif-0000-30467	y	TP	y	y	y	NC	y
24906209	Molecular Pain	NIH image J (RRID: nif-0000-30467) software	RRID: nif-0000-30467	RRID:nif-0000-30467	http://scicrunch.com/resolver/RRID:nif-0000-30467	y	TP	y	y	y	NC	y
24920621	Journal of Neuroscience	ImageJ software (RRID: nif-0000-30467)	RRID: nif-0000-30467	RRID:nif-0000-30467	http://scicrunch.com/resolver/RRID:nif-0000-30467	y	TP	y	y	y	NC	y
25099614	JCN	ImageJ (RRID: nif-0000-30467)	RRID: nif-0000-30467	RRID:nif-0000-30467	http://scicrunch.com/resolver/RRID:nif-0000-30467	y	TP	y	y	y	NC	y
25043676	JCN	IMOD (version 4.5.7, http://bio3d.colorado.edu, RRID: nif-0000-31686	RRID: nif-0000-31686	RRID:nif-0000-31686	http://scicrunch.com/resolver/RRID:nif-0000-31686	y	TP	y	y	y	NC	y
24737624	JCN	ImageJ (NIH, RRID: nif-0000–30467; http://rsb.info. nih.gov/ij/index.html)	RRID: nif-0000–30467	RRID:nif-0000-30467	http://scicrunch.com/resolver/RRID:nif-0000-30467	y	TP	y	y	y	NC	y
25041792	JCN	ImageJ (NIH, Bethesda, MD; RRID: nif-0000–30467	RRID: nif-0000–30467	RRID:nif-0000-30467	http://scicrunch.com/resolver/RRID:nif-0000-30467	y	TP	y	y	y	NC	y
25057211	Journal of Neuroscience	Statistical Parametric Mapping (SPM8) package (Friston et al., 2007) (RRID: nif-0000 – 00343)	RRID: nif-0000â€“00343	RRID:nif-0000-00343	http://scicrunch.com/resolver/RRID:nif-0000-00343	y	TP	y	y	y	NC	y
25100599	Journal of Neuroscience	KNIME (Konstanz Information Miner, Knime; RRID: nlx_151666	RRID: nlx_151666	RRID:nlx_151666	http://scicrunch.com/resolver/RRID:nlx_151666	y	TP	y	y	y	NC	y
25044160	JCN	BLASTX (NCBI, MD, RRID:nlx_153933)	RRID: nlx_153933	RRID:nlx_153933	http://scicrunch.com/resolver/RRID:nlx_153933	y	TP	y	y	y	NC	y
25044160	JCN	MEGA version 5 (Tamura et al., 2011; RRID:nlx_156838	RRID: nlx_156838	RRID:nlx_156838	http://scicrunch.com/resolver/RRID:nlx_156838	y	TP	y	y	y	NC	y
25043553	JCN	Irfanview image editing software, version 4.37 (http://www.irfanview.com, RRID: nlx_157659	RRID: nlx_157659	RRID:nlx_157659	http://scicrunch.com/resolver/RRID:nlx_157659	y	TP	y	y	y	NC	y
24668342	JCN	BAMS (http://brancusi.usc.edu, RRID: nif-0000– 00018)	RRID: nif-0000– 00018	RRID:nif-0000-00018	http://scicrunch.com/resolver/RRID:nif-0000-00018	y	TP	y	y	y	NC	y
24668342	JCN	Cytoscape (http://www.cytoscape.org, RRID: nif-0000–30404)	RRID: nif-0000–30404	RRID:nif-0000-30404	http://scicrunch.com/resolver/RRID:nif-0000-30404	y	TP	y	y	y	NC	y
24966369	Journal of Neuroscience	ImageJ software (version 1.25l, RRID: nif-0000 –30467)	RRID: nif-0000 –30467	RRID:nif-0000-30467	http://scicrunch.com/resolver/RRID:nif-0000-30467	y	TP	y	y	y	NC	y
24968872	Neuroinformatics	The Corpus Callosum Thickness Profile Analysis Pipeline (RRID:nlx 157716) software	RRID:nlx 157716	RRID:nlx_157716	http://scicrunch.com/resolver/RRID:nlx_157716	y	TP	y	y		NC	y
24668342	JCN	neuroVIISAS; Schmitt and Eipert, 2012				n	FN				NC	n
24740429	Neurotoxicity Research	ImageJ software				n	FN				NC	n	0	0		1
24752570	JCN	NVidia-developed compute unified device architecture (CUDA; Mor et al., 2011, 2012)				n	FN				NC	n
24796971	JCN	R software (v. 2.15.2; http://www.r-project.org/)				n	FN				NC	y
24825750	JCN	Fiji imaging software (Schindelin et al., 2012)				n	FN				NC	n
24872554	Journal of Neuroscience	Donders Machine Learning Toolbox (https://github.com/ distrep/DMLT).				n	FN				NC	y
24899700	Journal of Neuroscience	software ImageJ (NIH).				n	FN				NC	n
24899721	Journal of Neuroscience	ImageJ				n	FN				NC	n
24920620	Journal of Neuroscience	ImageJ soft- ware				n	FN				NC	n
24920622	Journal of Neuroscience	ImageJ software version 1.47				n	FN				NC	n
24954002	JCN	ImageJ				n	FN				NC	n
24956542	Neurobiology of Disease	ImageJ (NIH; imagej.nih.gov/ij).				n	FN				NC	n
24990918	JCN	custom software				n	FN				NC	n
24990924	Journal of Neuroscience	NIH ImageJ1.32.				n	FN				NC	n
24993814	Neuroinformatics	POAS4SPM				n	FN				NC	y
25009270	Journal of Neuroscience	custom-made software written in C				n	FN				NC	n
25031397	Journal of Neuroscience	http://openwiki.janelia.org/wiki/display/ MyersLab/Whisker􏰈Tracking)				n	FN				NC	n
25031397	Journal of Neuroscience	(BControl; http://brodylab.princeton.edu/bcontrol)				n	FN				NC	y
25043676	JCN	SerialEM software (version 2.8.8, http://bio3d.col- orado.edu)				n	FN				NC	y
25043676	JCN	ApE-A plasmid Editor v2.0.36.				n	FN				NC	y
25044230	JCN	Image J software				n	FN				NC	n
25048219	JCN	ImageJ (version 1.34s; National Insti- tutes of Health)				n	FN				NC	y
25100594	Journal of Neuroscience	NIH ImageJ Analyze Particles software				n	FN				NC	n
								Correct usage
		Total count of NC software with RRID				78	Number incorrect	1
		Count TP (NC)				76	Total number	78
		Count TN (NC)				0
		Count FP (NC)				2		Minor correction
		Count FN (NC)				23	Minor correction	26
							Total number	78
								0.333333
		Total count of NC software				101
		Count TP (NC)				76
		Count TN (NC)				0
		Count FP (NC)				2
		Count FN (NC)				23
		*Definition of Precision: (TP)/(TP+FP)

## Sheet: Figure3
note- the three tables below are the same as the table to the right			This is the summary data:
Total count				Resources with RRID	Resources- total	FN	FN rate	# correct (semantic correctness)	# incorrect (semantic correctness)	minor correction (syntactic correctness)	Correct synatx	Minor correction due to space	minor correction PERCENT
Antibodies			Antibodies	429	465	36	0.0774194	413	16	159	270	101	0.370629
Antibodies with RRID	429		Organisms	55	139	84	0.604317	48	7	8	47	4	0.145455
Antibodies- total	465		Software	78	101	23	0.227723	77	1	26	52	24	0.333333
FN antibodies	36
# correct	413		Total	562	705	143	0.202837	538	24	193	369	129	0.343416
# incorrect	16
minor correction	159
			Summary data for figure
Organisms				Correct Resource	Correct Syntax
Organisms with RRID	55		Antibodies	0.962704	0.629371
Organisms- total	139		Organisms	0.872727	0.854545
FN organisms	84		Tools	0.987179	0.666667
# correct	48		Total	0.957295	0.656584
# incorrect	7
minor correction	8		Summary Table
				Number of Resources with Correct RRID	Number of Resource with Correct Syntax	Total number of Resources with RRID
Organisms			Antibodies	413	270	429
Software with RRID	78		Organisms	48	47	55
Software- total	101		Tools	77	52	78
FN software	23		Total	538	369	562
# correct	77
# incorrect	1
minor correction	26

## Sheet: Figure4
	Antibodies	Organisms	NC Software
Pre Pilot	0.492857	0.586207	0.508475
Post Pilot	0.96129	0.820144	0.841584
	1° Antibodies	Total count	Count identifiable
Pre Pilot	0.492857	140	69
Post Pilot	0.96129	465	447
	Organisms	Total count	Count identifiable
Pre Pilot	0.586207	58	34
Post Pilot	0.820144	139	114
	NC Software	Total count	Count identifiable
Pre Pilot	0.508475	59	30
Post Pilot	0.841584	101	85
	1° Antibodies	95% CI upper	95% CI lower	Lower error bar	Upper error bar
Pre Pilot	0.492857	0.57861	0.40741	0.0854471	0.0857529
Post Pilot	0.96129	0.97965	0.93964	0.0216503	0.0183597
	Organisms	95% CI upper	95% CI lower	Lower error bar	Upper error bar
Pre Pilot	0.586207	0.71404	0.44927	0.136937	0.127833
Post Pilot	0.820144	0.88009	0.74605	0.0740939	0.0599461
	Software	95% CI upper	95% CI lower	Lower error bar	Upper error bar
Pre Pilot	0.508475	0.64109	0.37498	0.133495	0.132615
Post Pilot	0.841584	0.90665	0.75553	0.172844	0.0650658
Used this calculator to calculate the CI: http://www.danielsoper.com/statcalc3/calc.aspx?id=85
Pre Pilot Error Bars			Post-Pilot Error bars
Pre Error bars	Lower	Upper	Post Error bars	Lower	Upper
Antibodies	0.0854471	0.0857529	Antibodies	0.0216503	0.0183597
Organisms	0.136937	0.127833	Organisms	0.0740939	0.0599461
Software	0.133495	0.132615	Software	0.172844	0.0650658
	z-score	Absolute value of z-score	significant?
Antibody pre v post	-10.9215	10.9215	y
Organisms pre v post	-3.22634	3.22634	y
Software pre v post	-4.29979	4.29979	y
See tabs: binary significance test and Binary Sig Test source

## Sheet: binary significance test
		enter values in yellow cells
		Antibodies			Organism				Software
		average value for treatment A	p1	0.49		average value for treatment A	p1	0.59		average value for treatment A	p1	0.51
		average value for treatment B	p2	0.96		average value for treatment B	p2	0.82		average value for treatment B	p2	0.84
		sample size of treatment A	n1	140		sample size of treatment A	n1	58		sample size of treatment A	n1	59
		sample size of treatment B	n2	466		sample size of treatment B	n2	139		sample size of treatment B	n2	101
		average value of both treatments	p	0.725		average value of both treatments	p	0.705		average value of both treatments	p	0.675
		Z-score	zobs	-10.9215		Z-score	zobs	-3.22634		Z-score	zobs	-4.29979
		If the absolute value of zobs is greater than or equal to 1.96, then reject your null hypothesis and accept your hypothesis (with 95% confedence) that the true populations these samples represent do indeed have different mean values.
